# Supplementary material for: Specific expression of novel long non-coding RNAs in high-hyperdiploid childhood acute lymphoblastic leukemia
Source: PLoS One. 2017 Mar 27;12(3):e0174124. doi: 10.1371/journal.pone.0174124 (PMC5367703; doi:10.1371/journal.pone.0174124)
Supplement: S1 Table — This table contains gene expression data (logCPM), log2 fold-change by disease subtype (vs. HCB controls) and expression subtype-specificity score. See Methods for details. (XLSX) [file pone.0174124.s002.xlsx]

## Sheet: Supp. Table 1
S1 Table. Gene relative expression data for ALL disease subtypes vs. CD19+CD10+ controls.
Ensembl ID	Gene Name	Biotype	logFC (HeH)	logFC (t(12;21))	logFC (t(9;22))	logFC (Other)	logCPM	P-Value	FDR	Specificity Score	Specific group
ENSG00000159217	IGF2BP1	protein_coding	-1.89841	6.80653	-1.8014	-1.53627	7.38642	1.34423e-158	2.56546e-154	8.3428	t(12;21)
ENSG00000134762	DSC3	protein_coding	-0.609293	7.68589	-0.371421	-0.236505	7.15073	5.32996e-77	5.08612e-73	7.92239	t(12;21)
ENSG00000262119	RP11-483C6.1	lncRNA	-1.09351	5.60941	1.09662	-0.575644	2.45604	1.33555e-76	8.49631e-73	4.51279	t(12;21)
ENSG00000130844	ZNF331	protein_coding	-5.50748	-5.78353	-5.90852	-5.7216	6.40792	3.34657e-75	1.59673e-71	-0.124983	t(9;22)
ENSG00000107554	DNMBP	protein_coding	-4.51017	-3.72551	-4.50254	-5.40589	6.2956	1.01253e-64	3.86483e-61	-0.895719	Other
ENSG00000072134	EPN2	protein_coding	-4.66182	-0.116104	-3.04731	-4.63279	4.37499	7.61933e-60	2.42358e-56	-0.0290317	HeH
ENSG00000139910	NOVA1	protein_coding	-0.567804	6.37859	1.81693	-0.664357	4.24037	1.07881e-59	2.94131e-56	4.56166	t(12;21)
ENSG00000163884	KLF15	protein_coding	-0.0891199	5.35842	0.258065	-0.130729	1.90844	1.85352e-56	4.42181e-53	5.10035	t(12;21)
ENSG00000137478	FCHSD2	protein_coding	-2.93393	-1.44583	-3.14596	-2.95949	7.92015	3.45847e-56	7.33389e-53	-0.186475	t(9;22)
ENSG00000101197	BIRC7	protein_coding	-0.497973	6.96567	1.78794	-0.104839	4.18621	1.51084e-55	2.88344e-52	5.17773	t(12;21)
ENSG00000142235	LMTK3	protein_coding	0.577884	4.95921	0.155465	0.480046	2.39249	7.62379e-52	1.32273e-48	4.38132	t(12;21)
ENSG00000139722	VPS37B	protein_coding	-4.46277	-4.43984	-3.46096	-4.19406	6.05121	3.00419e-51	4.77792e-48	-0.0229334	HeH
ENSG00000110851	PRDM4	protein_coding	-3.37932	-3.02002	-3.29765	-3.12206	6.19344	8.47646e-51	1.24441e-47	-0.0816607	HeH
ENSG00000237928	RP4-668G5.1	lncRNA	1.35769	5.50303	3.25267	0.745999	1.7422	3.52597e-50	4.80665e-47	2.25036	t(12;21)
ENSG00000134755	DSC2	protein_coding	-1.58904	4.62176	0.332428	-1.3452	5.06097	2.31869e-49	2.95015e-46	4.28933	t(12;21)
ENSG00000153292	GPR110	protein_coding	0.914303	9.11226	9.38185	2.1141	6.61689	5.75573e-49	6.8655e-46	0.269593	t(9;22)
ENSG00000123612	ACVR1C	protein_coding	1.00214	6.701	0.638943	0.818348	4.86462	2.31633e-48	2.60042e-45	5.69885	t(12;21)
BMThy_chr6_0820	lnc-EPHA7-2	lncRNA	6.80376	-0.925345	-1.30224	-1.18747	4.33696	2.73737e-47	2.90237e-44	7.7291	HeH
ENSG00000156232	WHAMM	protein_coding	-3.92477	-3.80886	-3.76589	-4.01242	5.15167	1.71524e-46	1.72291e-43	-0.0876452	Other
ENSG00000128594	LRRC4	protein_coding	0.148496	4.53423	0.651365	0.292115	4.10756	5.10959e-46	4.87583e-43	3.88287	t(12;21)
ENSG00000231252	RP11-436K8.1	lncRNA	0.198069	4.85375	2.23517	0.0193858	1.5541	1.04223e-45	9.47187e-43	2.61858	t(12;21)
ENSG00000112782	CLIC5	protein_coding	0.362165	7.37985	-1.32818	0.468584	5.6131	1.96024e-45	1.7005e-42	6.91127	t(12;21)
ENSG00000261038	RP1-149C7.1	lncRNA	5.57756	-0.592506	-0.891246	-0.802327	1.95145	7.94967e-45	6.59649e-42	6.17007	HeH
ENSG00000103365	GGA2	protein_coding	-3.33488	-3.31288	-3.30967	-3.39183	7.29919	6.10344e-44	4.85351e-41	-0.0569435	Other
BMThy_chr22_0318	lnc-C22orf34-1	lncRNA	2.81117	7.78182	1.15694	0.517348	5.96807	4.17807e-43	3.18954e-40	4.97065	t(12;21)
ENSG00000131409	LRRC4B	protein_coding	-0.360436	4.63997	1.02437	0.15431	1.33782	6.8916e-42	5.0587e-39	3.61559	t(12;21)
ENSG00000251550	RP11-501C14.7	pseudogene	-0.0602214	4.89973	-0.207869	0.414063	1.32053	9.02354e-42	6.37831e-39	4.48567	t(12;21)
ENSG00000165494	PCF11	protein_coding	-2.90775	-2.60468	-2.76399	-2.63665	8.05717	1.43826e-41	9.80325e-39	-0.143765	HeH
ENSG00000189325	C6orf222	protein_coding	-0.881303	3.40879	-1.58037	-0.914546	0.968534	1.42237e-40	9.36063e-38	4.29009	t(12;21)
ENSG00000258080	ARHGAP42P4	pseudogene	0.378473	4.1743	0.0159811	0.301867	0.408169	3.66845e-40	2.33375e-37	3.79583	t(12;21)
ENSG00000173276	ZBTB21	protein_coding	-3.54335	-4.13954	-4.07419	-3.8971	5.95371	5.39583e-40	3.32192e-37	-0.0653483	t(12;21)
ENSG00000101752	MIB1	protein_coding	1.0753	3.38462	0.154269	1.10641	9.37356	1.98971e-38	1.18668e-35	2.27821	t(12;21)
ENSG00000185760	KCNQ5	protein_coding	-5.70506	-5.73629	-3.52141	-1.45525	4.61672	3.44602e-38	1.99295e-35	-0.0312379	t(12;21)
ENSG00000154359	LONRF1	protein_coding	-3.33857	-0.649354	-2.80007	-2.44165	6.40018	2.0267e-37	1.13763e-34	-0.538506	HeH
ENSG00000251606	CTD-2215E18.1	protein_coding	-6.12279	-7.52681	-6.56917	-6.14085	2.58154	6.7305e-37	3.67005e-34	-0.957643	t(12;21)
ENSG00000260930	RP11-214L13.1	lncRNA	-0.382105	5.76117	-0.637919	-0.496342	2.93715	9.55786e-37	5.06699e-34	6.14327	t(12;21)
ENSG00000129351	ILF3	protein_coding	-2.40967	-2.12442	-2.59655	-2.45399	8.54437	1.69602e-36	8.74823e-34	-0.142565	t(9;22)
ENSG00000171119	NRTN	protein_coding	-0.492482	3.71765	-0.766959	-0.231416	0.458273	8.49377e-36	4.26589e-33	3.94906	t(12;21)
ENSG00000143924	EML4	protein_coding	-4.63105	-3.77724	-3.41784	-3.31961	6.74377	1.19492e-35	5.84744e-33	-0.853809	HeH
ENSG00000108639	SYNGR2	protein_coding	-4.41228	-4.75277	-4.50663	-4.07383	3.86224	2.22188e-35	1.06012e-32	-0.246146	t(12;21)
ENSG00000162236	STX5	protein_coding	-3.09846	-3.17795	-2.79238	-3.01843	5.43473	2.98475e-35	1.38936e-32	-0.0794961	t(12;21)
ENSG00000173805	HAP1	protein_coding	0.323812	5.77065	-0.064358	0.374807	5.47507	6.43586e-35	2.88912e-32	5.39584	t(12;21)
ENSG00000058600	POLR3E	protein_coding	-2.76474	-2.92176	-2.92276	-2.52513	5.79206	6.50942e-35	2.88912e-32	-0.00100289	t(9;22)
ENSG00000198382	UVRAG	protein_coding	-2.96358	-3.43758	-3.21879	-2.86138	6.06045	1.02202e-34	4.43303e-32	-0.218788	t(12;21)
ENSG00000105642	KCNN1	protein_coding	2.15021	8.63944	1.63913	2.09138	4.9388	1.10277e-34	4.67697e-32	6.48923	t(12;21)
ENSG00000254087	LYN	protein_coding	-4.80407	-5.19942	-4.15223	-4.10337	6.80541	1.37693e-34	5.71278e-32	-0.395346	t(12;21)
ENSG00000136560	TANK	protein_coding	-3.40906	-3.22631	-2.92569	-2.74292	5.97306	3.73359e-34	1.51608e-31	-0.182751	HeH
ENSG00000175376	EIF1AD	protein_coding	-2.86819	-2.70752	-2.51539	-2.70549	4.7421	4.6672e-34	1.8557e-31	-0.160673	HeH
ENSG00000102996	MMP15	protein_coding	0.679162	4.56633	-0.624487	-0.392231	2.76218	6.41363e-34	2.49804e-31	3.88717	t(12;21)
ENSG00000121671	CRY2	protein_coding	-2.40007	-2.42898	-2.35043	-2.33848	5.00071	7.79291e-34	2.97456e-31	-0.0289118	t(12;21)
ENSG00000125633	CCDC93	protein_coding	-2.3067	-2.02838	-2.41258	-2.37256	6.91647	8.71943e-34	3.26295e-31	-0.0400197	t(9;22)
ENSG00000077238	IL4R	protein_coding	-3.97264	-5.37848	-3.60016	-4.38834	5.5747	1.19764e-33	4.39557e-31	-0.990141	t(12;21)
ENSG00000258233	ARHGAP42P5	pseudogene	1.17614	4.97425	0.683004	0.602391	0.917082	1.50611e-33	5.42342e-31	3.79811	t(12;21)
ENSG00000224470	ATXN1L	protein_coding	-2.91365	-2.37229	-2.50291	-2.68792	6.25464	4.27292e-33	1.51016e-30	-0.225731	HeH
ENSG00000164548	TRA2A	protein_coding	-3.32733	-3.39274	-3.63591	-3.57851	7.46589	1.32085e-32	4.58334e-30	-0.0573927	t(9;22)
ENSG00000163959	SLC51A	protein_coding	-0.659057	4.73591	-1.24087	-0.571272	2.71275	2.97124e-32	1.01261e-29	5.30718	t(12;21)
ENSG00000034063	UHRF1	lncRNA	7.18771	6.98059	5.05974	6.15818	7.44671	7.90416e-32	2.64651e-29	0.20712	HeH
ENSG00000069966	GNB5	protein_coding	-3.60381	-3.7207	-4.00981	-3.44351	5.13967	9.84451e-32	3.23935e-29	-0.289112	t(9;22)
ENSG00000162552	WNT4	protein_coding	-1.75272	2.24948	-2.07248	-1.43885	0.29965	2.66975e-31	8.63596e-29	3.68833	t(12;21)
ENSG00000177301	KCNA2	protein_coding	-0.699848	3.91443	-1.41229	-0.464162	2.5422	5.15276e-31	1.63901e-28	4.37859	t(12;21)
ENSG00000055044	NOP58	protein_coding	-3.13134	-3.26801	-3.20258	-2.82946	6.66373	7.47124e-31	2.33752e-28	-0.065428	t(12;21)
ENSG00000196850	PPTC7	protein_coding	-3.13458	-2.69303	-3.55489	-2.7079	6.94004	1.36021e-30	4.18705e-28	-0.42031	t(9;22)
ENSG00000158201	ABHD3	protein_coding	-0.579987	1.9032	-0.600379	-0.151821	6.96274	2.54403e-30	7.70678e-28	2.05502	t(12;21)
ENSG00000152580	IGSF10	protein_coding	-2.48712	4.48645	-2.42948	-0.875699	5.48288	3.43219e-30	1.02152e-27	5.36215	t(12;21)
ENSG00000144834	TAGLN3	protein_coding	-0.961515	3.79704	-1.33021	-0.82007	2.53287	3.47911e-30	1.02152e-27	4.61711	t(12;21)
ENSG00000162849	KIF26B	protein_coding	-0.952601	6.88911	-1.14334	2.05549	5.34462	9.5157e-30	2.75162e-27	4.83362	t(12;21)
ENSG00000114861	FOXP1	protein_coding	-3.36411	-2.39643	-2.75509	-2.67567	8.3917	1.27516e-29	3.63231e-27	-0.609022	HeH
ENSG00000267034	RP11-384O8.1	lncRNA	0.257171	3.66545	0.72892	0.132858	0.0296483	2.06046e-29	5.78293e-27	2.93653	t(12;21)
ENSG00000122257	RBBP6	protein_coding	-2.61411	-2.52282	-2.95377	-2.81335	7.68856	2.65921e-29	7.35521e-27	-0.140421	t(9;22)
ENSG00000102970	CCL17	protein_coding	-1.28334	5.25729	5.13301	-0.821534	3.18615	3.38472e-29	9.22821e-27	0.124284	t(12;21)
ENSG00000233410	RP11-16L9.3	lncRNA	5.98763	1.43531	3.86235	4.9712	4.51245	4.76017e-29	1.27955e-26	1.01644	HeH
ENSG00000174485	DENND4A	protein_coding	-3.56312	-3.16366	-2.96228	-3.0561	7.95583	5.30793e-29	1.40697e-26	-0.399458	HeH
ENSG00000176294	OR4N2	protein_coding	0.0707123	4.13743	-0.152149	-0.0762099	0.549009	1.00878e-28	2.63735e-26	4.06672	t(12;21)
ENSG00000143882	ATP6V1C2	protein_coding	-5.30268	-5.60698	-5.84986	-5.47363	0.0758014	1.54485e-28	3.98426e-26	-0.242881	t(9;22)
ENSG00000196581	AJAP1	protein_coding	-2.34629	5.71554	-1.51221	-0.70641	4.40914	1.8367e-28	4.67379e-26	6.42195	t(12;21)
ENSG00000144228	SPOPL	protein_coding	-3.32612	-3.02821	-2.87009	-2.84703	6.20563	2.4875e-28	6.24656e-26	-0.29791	HeH
ENSG00000099875	MKNK2	protein_coding	-3.95073	-3.78481	-3.20162	-3.65783	7.1307	3.70638e-28	9.18654e-26	-0.165921	HeH
ENSG00000159322	ADPGK	protein_coding	-1.93354	-2.23921	-1.97149	-1.84816	6.87866	3.83381e-28	9.38055e-26	-0.267721	t(12;21)
ENSG00000105738	SIPA1L3	protein_coding	-3.70515	-3.63795	-3.22886	-3.98626	5.61649	4.42167e-28	1.0682e-25	-0.28111	Other
ENSG00000079308	TNS1	protein_coding	2.80378	5.46477	2.88848	2.30985	6.97521	5.4195e-28	1.29289e-25	2.57629	t(12;21)
ENSG00000157077	ZFYVE9	protein_coding	5.94549	2.40294	4.62396	5.77171	4.81561	5.66539e-28	1.33486e-25	0.173789	HeH
ENSG00000131323	TRAF3	protein_coding	-3.36469	-3.56962	-3.21631	-3.40878	5.16295	9.10227e-28	2.1185e-25	-0.160839	t(12;21)
ENSG00000231362	RP11-715I4.1	pseudogene	-5.4638	-5.83853	-4.96272	-4.59283	-0.315575	1.00918e-27	2.32051e-25	-0.374728	t(12;21)
ENSG00000198624	CCDC69	protein_coding	-1.17798	-2.44508	-0.48421	0.0686625	6.33901	1.03853e-27	2.35956e-25	-1.2671	t(12;21)
ENSG00000152767	FARP1	protein_coding	-0.998803	5.11824	0.144678	1.01866	5.45253	1.18502e-27	2.66072e-25	4.09959	t(12;21)
ENSG00000227579	RP1-35C21.2	lncRNA	-0.366742	4.99514	-0.282355	0.123009	1.46889	1.30312e-27	2.89187e-25	4.87213	t(12;21)
ENSG00000143429	AC027612.6	pseudogene	0.59296	3.92955	0.0756436	1.01223	2.29425	1.59141e-27	3.49103e-25	2.91733	t(12;21)
ENSG00000153993	SEMA3D	protein_coding	-3.75599	1.51002	-3.5209	-3.88543	3.27253	1.78403e-27	3.86911e-25	-0.12944	Other
ENSG00000109320	NFKB1	protein_coding	-2.31188	-3.10597	-2.6386	-2.64224	6.82497	2.15057e-27	4.61163e-25	-0.463725	t(12;21)
ENSG00000147535	PPAPDC1B	protein_coding	-3.14879	-3.2435	-3.9248	-3.39626	5.18422	2.61419e-27	5.54353e-25	-0.52854	t(9;22)
ENSG00000144747	TMF1	protein_coding	-3.10518	-3.00488	-3.18495	-2.73538	7.25924	2.78021e-27	5.83081e-25	-0.0797685	t(9;22)
ENSG00000156671	SAMD8	protein_coding	-2.5139	-2.55053	-2.91811	-2.78728	6.59992	3.61454e-27	7.4982e-25	-0.130828	t(9;22)
ENSG00000249923	XXbac-B444P24.8	lncRNA	0.33223	5.24426	-0.677754	0.557795	2.26957	3.7836e-27	7.76451e-25	4.68647	t(12;21)
ENSG00000162775	RBM15	protein_coding	-2.33112	-2.03842	-2.46752	-1.98774	6.61728	4.50747e-27	9.1516e-25	-0.136408	t(9;22)
ENSG00000164776	PHKG1	protein_coding	-3.77387	-4.48031	-4.39973	-4.37876	1.40753	5.94114e-27	1.19354e-24	-0.0805812	t(12;21)
ENSG00000197329	PELI1	protein_coding	-5.75895	-5.71365	-5.27418	-5.23196	5.60994	6.79964e-27	1.35178e-24	-0.0452935	HeH
ENSG00000164556	FAM183B	protein_coding	-5.68824	-6.10718	-5.95926	-6.31773	-0.222968	7.28725e-27	1.43378e-24	-0.210549	Other
ENSG00000076604	TRAF4	protein_coding	-4.10226	-4.50085	-4.54917	-4.35731	4.97042	9.68788e-27	1.88666e-24	-0.0483149	t(9;22)
ENSG00000197381	ADARB1	protein_coding	-3.33622	-6.25351	-4.63333	-3.13374	4.88043	1.04038e-26	2.00563e-24	-1.62018	t(12;21)
ENSG00000137502	RAB30	protein_coding	-6.50933	-7.06716	-5.67076	-5.54958	6.19115	1.17829e-26	2.23166e-24	-0.557839	t(12;21)
ENSG00000163617	KIAA1407	protein_coding	-4.76168	-4.89551	-4.08439	-4.49872	4.41546	1.18102e-26	2.23166e-24	-0.133833	t(12;21)
ENSG00000174292	TNK1	protein_coding	-2.75762	0.261321	-3.81427	-2.36912	1.55711	1.22822e-26	2.29809e-24	-1.05665	t(9;22)
ENSG00000119689	DLST	protein_coding	-2.22704	-2.45914	-2.51979	-2.3845	6.38567	1.41269e-26	2.6176e-24	-0.0606498	t(9;22)
ENSG00000257008	GPR142	protein_coding	1.47793	3.63994	0.0754909	0.317008	-0.150701	1.47001e-26	2.69761e-24	2.16201	t(12;21)
ENSG00000169375	SIN3A	protein_coding	-2.33457	-2.48259	-2.89505	-2.52417	7.30575	1.64291e-26	2.98619e-24	-0.370882	t(9;22)
ENSG00000101654	RNMT	protein_coding	-2.15223	-2.50034	-2.90272	-2.44787	6.63115	1.69514e-26	3.05205e-24	-0.402372	t(9;22)
ENSG00000077150	NFKB2	protein_coding	-4.34861	-4.35817	-3.76035	-4.44602	5.21048	1.74046e-26	3.10436e-24	-0.0878476	Other
ENSG00000161609	CCDC155	protein_coding	-0.428202	3.59401	-1.38362	-0.681343	2.11949	1.79611e-26	3.17396e-24	4.02221	t(12;21)
ENSG00000102935	ZNF423	protein_coding	4.47484	5.99157	5.05653	4.03795	5.46199	2.56907e-26	4.49822e-24	0.93504	t(12;21)
ENSG00000101109	STK4	protein_coding	-2.89549	-2.69938	-2.64757	-2.51327	7.78762	3.0632e-26	5.31466e-24	-0.196115	HeH
ENSG00000163386	NBPF10	protein_coding	-3.96056	-3.93205	-3.43543	-3.3571	4.25681	3.44359e-26	5.9208e-24	-0.0285074	HeH
ENSG00000233844	KCNQ5-IT1	lncRNA	-4.11222	-4.02899	-2.99611	-0.187272	2.72963	3.83719e-26	6.53864e-24	-0.0832282	HeH
ENSG00000268936	AP003062.1	protein_coding	0.216173	3.37955	0.111858	-0.0394843	-0.110898	5.84041e-26	9.86409e-24	3.16337	t(12;21)
ENSG00000141052	MYOCD	protein_coding	-0.337516	8.88582	1.69824	3.37413	4.52684	6.7207e-26	1.12513e-23	5.51169	t(12;21)
ENSG00000132323	ILKAP	protein_coding	-2.11263	-2.09778	-1.94125	-2.06641	5.51796	7.16775e-26	1.18953e-23	-0.0148437	HeH
ENSG00000100483	VCPKMT	protein_coding	-3.05824	-3.19011	-3.30353	-3.08288	5.09477	8.76823e-26	1.4426e-23	-0.11342	t(9;22)
ENSG00000116786	PLEKHM2	protein_coding	-2.71494	-2.42614	-2.52075	-2.78812	5.54832	1.34688e-25	2.19703e-23	-0.0731761	Other
ENSG00000187266	EPOR	protein_coding	-1.46008	2.42725	-0.432536	-1.00198	3.50359	1.49407e-25	2.41647e-23	2.85979	t(12;21)
ENSG00000140848	CPNE2	protein_coding	3.69903	5.23666	4.38792	3.42651	6.48954	1.5729e-25	2.52258e-23	0.848737	t(12;21)
ENSG00000124784	RIOK1	protein_coding	-2.19314	-2.73915	-2.89346	-2.47036	5.01828	2.11714e-25	3.36713e-23	-0.15431	t(9;22)
ENSG00000111404	RERGL	protein_coding	0.0272484	5.13343	-0.316947	0.205781	2.14279	2.27316e-25	3.58539e-23	4.92765	t(12;21)
ENSG00000147457	CHMP7	protein_coding	-2.86343	-2.85654	-2.65067	-2.5468	5.8653	2.3325e-25	3.64883e-23	-0.00688334	HeH
ENSG00000173875	ZNF791	protein_coding	-2.43968	-3.0184	-3.23272	-2.9416	5.61123	2.67012e-25	4.14302e-23	-0.214315	t(9;22)
ENSG00000134121	CHL1	protein_coding	-3.55321	3.14157	-1.54937	-1.55974	4.50306	2.76868e-25	4.23222e-23	-1.99347	HeH
ENSG00000111837	MAK	protein_coding	-6.84647	-6.07122	-6.38028	-6.70029	1.55554	2.77195e-25	4.23222e-23	-0.146187	HeH
ENSG00000163376	KBTBD8	protein_coding	-5.12035	-4.26296	-3.45903	-4.08662	4.9221	3.75131e-25	5.68205e-23	-0.857386	HeH
ENSG00000257060	RP11-266O8.1	lncRNA	0.0309836	3.74527	-0.6003	-1.04641	1.69	3.90473e-25	5.86786e-23	3.71429	t(12;21)
ENSG00000140057	AK7	protein_coding	0.925774	6.48045	0.324791	1.60172	4.14263	4.13378e-25	6.16353e-23	4.87873	t(12;21)
ENSG00000156502	SUPV3L1	protein_coding	-2.27012	-2.66601	-2.99978	-2.40648	5.19679	4.46578e-25	6.60693e-23	-0.333772	t(9;22)
ENSG00000165732	DDX21	protein_coding	-3.52749	-4.06543	-3.82911	-3.2491	7.77853	4.74443e-25	6.96518e-23	-0.23632	t(12;21)
ENSG00000185436	IFNLR1	protein_coding	-0.436891	-5.33634	-1.27473	-1.27608	4.20861	5.65006e-25	8.23141e-23	-4.06026	t(12;21)
ENSG00000238278	ALG1L6P	pseudogene	-0.202526	2.66225	-0.465145	-0.376248	-0.534411	6.29375e-25	9.09971e-23	2.86478	t(12;21)
ENSG00000258647	LINC00930	lncRNA	1.37849	4.20401	0.399513	0.516257	0.724595	7.47853e-25	1.07314e-22	2.82552	t(12;21)
ENSG00000182379	NXPH4	protein_coding	-5.3277	-5.52543	-5.13129	-5.05823	-0.588156	8.71403e-25	1.2411e-22	-0.197726	t(12;21)
ENSG00000180543	TSPYL5	protein_coding	-5.36727	-0.261249	-3.34289	-4.7048	5.08442	1.16077e-24	1.64098e-22	-0.662472	HeH
ENSG00000161638	ITGA5	protein_coding	4.39382	4.53582	5.00968	4.37427	7.085	1.21014e-24	1.6982e-22	0.473869	t(9;22)
ENSG00000083896	YTHDC1	protein_coding	-2.45678	-2.41464	-2.90387	-2.73662	7.77134	1.67549e-24	2.33406e-22	-0.167251	t(9;22)
ENSG00000181104	F2R	protein_coding	3.23789	5.72892	6.5579	4.5038	4.63615	2.65067e-24	3.6658e-22	0.82898	t(9;22)
ENSG00000162144	CYB561A3	protein_coding	-3.32267	-3.56748	-2.70108	-3.30071	5.37639	2.97428e-24	4.08375e-22	-0.244812	t(12;21)
ENSG00000067064	IDI1	protein_coding	-3.53985	-1.95857	-2.99206	-2.93614	7.97711	3.37008e-24	4.59414e-22	-0.547792	HeH
ENSG00000162924	REL	protein_coding	-3.34733	-3.01945	-3.45318	-3.6822	7.00343	4.12945e-24	5.58941e-22	-0.229025	Other
ENSG00000136160	EDNRB	protein_coding	1.28403	6.94356	0.91696	1.42359	2.68517	4.3613e-24	5.86164e-22	5.51997	t(12;21)
ENSG00000226476	RP11-776H12.1	lncRNA	-0.0575048	3.18247	0.778464	-0.0481933	-0.311293	5.67895e-24	7.57922e-22	2.40401	t(12;21)
ENSG00000253368	TRNP1	protein_coding	2.20385	6.10198	0.769439	0.698102	2.52441	5.81223e-24	7.67177e-22	3.89813	t(12;21)
ENSG00000118513	MYB	protein_coding	7.0702	7.02071	6.65177	6.84607	9.19165	5.8287e-24	7.67177e-22	0.0494889	HeH
ENSG00000156273	BACH1	protein_coding	-2.45346	-2.61579	-2.58987	-2.77069	7.84279	6.95562e-24	9.09233e-22	-0.154899	Other
ENSG00000182606	TRAK1	protein_coding	-2.77945	-2.85028	-2.42934	-2.79787	7.12663	7.50761e-24	9.74712e-22	-0.0524183	t(12;21)
ENSG00000167210	LOXHD1	protein_coding	4.55339	3.83147	-0.896437	-1.74661	5.95735	7.93089e-24	1.02271e-21	0.721921	HeH
ENSG00000146540	C7orf50	protein_coding	-3.49402	-4.64731	-3.66938	-3.24483	3.32646	8.57352e-24	1.09816e-21	-0.977936	t(12;21)
ENSG00000173039	RELA	protein_coding	-2.94709	-2.86228	-2.75583	-2.89278	5.37108	8.8416e-24	1.12495e-21	-0.054309	HeH
ENSG00000148341	SH3GLB2	protein_coding	-0.947364	1.10067	-1.00107	-0.941316	6.24767	9.88283e-24	1.2491e-21	2.04198	t(12;21)
ENSG00000228682	RP11-439L8.3	lncRNA	3.41678	-0.162011	2.77109	5.20572	2.99958	1.10592e-23	1.38858e-21	1.78894	Other
ENSG00000182149	IST1	protein_coding	-2.12206	-1.97039	-2.08665	-2.06646	6.89115	1.30892e-23	1.63273e-21	-0.0354108	HeH
ENSG00000152689	RASGRP3	protein_coding	-6.02718	-6.20545	-5.56821	-4.26978	4.33122	1.48088e-23	1.83524e-21	-0.17827	t(12;21)
ENSG00000116191	RALGPS2	protein_coding	-4.47098	-4.11544	-5.26355	-4.21092	7.69191	2.17028e-23	2.67224e-21	-0.792562	t(9;22)
ENSG00000166272	WBP1L	protein_coding	-0.00987773	1.4691	0.407864	-0.293208	6.71555	2.55053e-23	3.12032e-21	1.06124	t(12;21)
ENSG00000034677	RNF19A	protein_coding	-2.96285	-2.34054	-2.66846	-2.56849	7.60688	2.68697e-23	3.26629e-21	-0.294395	HeH
ENSG00000102763	VWA8	protein_coding	-3.02645	-3.33747	-1.08319	-0.708874	5.35091	3.16295e-23	3.82057e-21	-0.311013	t(12;21)
ENSG00000006607	FARP2	protein_coding	-2.61655	-2.90065	-3.0757	-2.45047	5.34123	3.34686e-23	4.01728e-21	-0.175055	t(9;22)
ENSG00000151623	NR3C2	protein_coding	2.16068	5.16996	4.71291	1.60771	6.50043	3.88002e-23	4.62814e-21	0.457049	t(12;21)
ENSG00000160741	CRTC2	protein_coding	-3.16408	-3.18836	-2.67068	-3.22061	4.8113	4.06138e-23	4.81438e-21	-0.0322506	Other
ENSG00000131759	RARA	protein_coding	-5.73311	-5.60784	-3.90277	-4.88711	3.41039	4.60368e-23	5.42353e-21	-0.125267	HeH
ENSG00000197471	SPN	protein_coding	3.89237	3.65565	4.27336	4.63746	7.30303	5.24667e-23	6.14311e-21	0.364101	Other
ENSG00000168421	RHOH	protein_coding	-3.04966	-2.78925	-3.33326	-2.97025	7.01256	6.19865e-23	7.21349e-21	-0.283601	t(9;22)
ENSG00000225210	AL589743.1	lncRNA	-0.505285	4.30801	-0.73396	0.188826	1.11029	6.50599e-23	7.52526e-21	4.11918	t(12;21)
ENSG00000145703	IQGAP2	protein_coding	-0.479699	-1.86301	-0.535922	-0.134703	7.34494	6.63538e-23	7.62868e-21	-1.32709	t(12;21)
ENSG00000160218	TRAPPC10	protein_coding	-2.18733	-3.00919	-1.9462	-2.44095	7.34599	7.33407e-23	8.38149e-21	-0.568239	t(12;21)
ENSG00000163874	ZC3H12A	protein_coding	-5.0482	-5.05964	-4.47681	-5.11261	3.84848	9.08653e-23	1.03224e-20	-0.0529717	Other
ENSG00000095015	MAP3K1	protein_coding	-3.67838	-3.54371	-2.84449	-2.06774	7.99338	9.81441e-23	1.10833e-20	-0.134674	HeH
ENSG00000157554	ERG	protein_coding	8.39936	8.508	7.339	7.42059	9.25729	1.01432e-22	1.13872e-20	0.108642	t(12;21)
ENSG00000153823	PID1	protein_coding	-0.0761355	7.85733	5.89231	2.39695	3.80348	1.10917e-22	1.23792e-20	1.96502	t(12;21)
ENSG00000070808	CAMK2A	protein_coding	-5.45717	-5.42568	-5.2353	-5.3272	-0.362276	1.18433e-22	1.31412e-20	-0.0314964	HeH
ENSG00000113734	BNIP1	protein_coding	-3.25939	-3.10377	-3.26405	-2.55462	3.21847	1.25263e-22	1.38188e-20	-0.00466516	t(9;22)
BMThy_chr5_1034	lnc-ARSI-1	lncRNA	-5.95758	-5.96854	-5.94307	-5.82418	-0.456394	1.47083e-22	1.61326e-20	-0.0109578	t(12;21)
ENSG00000215458	AP001053.11	lncRNA	3.67577	-0.404838	1.60389	2.13884	0.515384	1.6514e-22	1.79893e-20	1.53693	HeH
ENSG00000145198	VWA5B2	protein_coding	-1.93874	3.37596	-2.15471	-0.422718	2.05138	1.65896e-22	1.79893e-20	3.79868	t(12;21)
ENSG00000248544	CTB-47B11.3	lncRNA	-4.92338	-4.8371	-4.85804	-4.60453	-0.926927	1.80978e-22	1.95139e-20	-0.0653431	HeH
ENSG00000114742	WDR48	protein_coding	-2.73855	-2.46629	-2.75656	-2.30197	7.28962	2.55306e-22	2.73737e-20	-0.0180084	t(9;22)
ENSG00000083454	P2RX5	protein_coding	-4.77233	-6.91074	-4.00658	-3.90997	4.44371	2.66201e-22	2.83823e-20	-2.13841	t(12;21)
ENSG00000219085	NPM1P37	pseudogene	-3.83056	-4.47693	-4.22322	-3.97223	2.38593	2.84967e-22	3.02144e-20	-0.253708	t(12;21)
ENSG00000169676	DRD5	protein_coding	0.690423	4.31985	0.118486	0.111618	0.456995	2.94667e-22	3.10703e-20	3.62943	t(12;21)
ENSG00000226072	AC016772.4	pseudogene	-5.546	-5.12324	-5.96362	-5.391	-0.27913	3.16834e-22	3.3224e-20	-0.417622	t(9;22)
ENSG00000075234	TTC38	protein_coding	3.67236	0.960752	2.56571	3.26526	3.51843	3.45083e-22	3.58912e-20	0.407107	HeH
ENSG00000137834	SMAD6	protein_coding	-0.620337	3.42906	-0.672052	-0.072974	0.609822	3.4603e-22	3.58912e-20	3.50204	t(12;21)
ENSG00000182652	OR4Q3	protein_coding	0.574005	4.61741	0.0738082	0.735889	0.556648	3.6995e-22	3.81649e-20	3.88153	t(12;21)
ENSG00000213782	DDX47	protein_coding	-3.65393	-3.46147	-3.70008	-3.47146	4.04477	3.94041e-22	4.04316e-20	-0.0461543	t(9;22)
ENSG00000196396	PTPN1	protein_coding	-2.52126	-2.80442	-2.64221	-2.53349	6.50286	4.45344e-22	4.54513e-20	-0.162209	t(12;21)
ENSG00000101190	TCFL5	protein_coding	1.79081	5.04463	0.97425	2.06452	7.40327	5.71239e-22	5.79899e-20	2.98011	t(12;21)
ENSG00000247982	LINC00926	lncRNA	-6.67792	-7.15205	-6.38011	-6.55172	5.57496	6.8557e-22	6.92281e-20	-0.474138	t(12;21)
ENSG00000166347	CYB5A	protein_coding	2.52866	-0.772499	-0.568384	-0.480389	5.34264	8.17746e-22	8.21405e-20	3.00905	HeH
ENSG00000108669	CYTH1	protein_coding	-2.53958	-3.67391	-2.49756	-2.62941	7.67023	8.9462e-22	8.91091e-20	-1.0445	t(12;21)
ENSG00000140263	SORD	protein_coding	-0.561325	-2.60768	-1.50085	-0.0965939	2.22453	8.9646e-22	8.91091e-20	-1.10683	t(12;21)
ENSG00000229140	CCDC26	lncRNA	8.82156	2.57485	6.06787	7.35756	3.7899	9.07929e-22	8.97815e-20	1.464	HeH
ENSG00000139266	MARCH9	protein_coding	-4.02887	-4.56068	-4.43377	-3.72668	3.37879	1.41244e-21	1.38951e-19	-0.126912	t(12;21)
ENSG00000132507	EIF5A	protein_coding	-2.30057	-3.01078	-1.78927	-2.29747	5.11442	1.70018e-21	1.664e-19	-0.710211	t(12;21)
ENSG00000104825	NFKBIB	protein_coding	-3.24918	-3.47367	-2.49487	-3.17559	3.04277	1.81399e-21	1.76632e-19	-0.224489	t(12;21)
ENSG00000146232	NFKBIE	protein_coding	-2.69191	-3.35351	-2.56718	-3.13532	4.02807	2.21306e-21	2.14397e-19	-0.218188	t(12;21)
ENSG00000135486	HNRNPA1	protein_coding	-2.86706	-2.72969	-3.2677	-2.85612	7.98343	2.50006e-21	2.40978e-19	-0.400637	t(9;22)
ENSG00000054967	RELT	protein_coding	-2.65951	-2.16629	-2.0769	-3.10627	5.98701	2.59637e-21	2.49004e-19	-0.446766	Other
ENSG00000152268	SPON1	lncRNA	-0.0441657	6.19691	3.50082	1.39446	4.55245	2.62529e-21	2.50518e-19	2.69608	t(12;21)
ENSG00000052795	FNIP2	protein_coding	6.0665	6.87124	6.1286	6.12426	5.38937	3.05255e-21	2.89154e-19	0.742636	t(12;21)
ENSG00000185262	UBALD2	protein_coding	-2.60652	-2.98391	-2.81402	-3.25638	5.09666	3.06818e-21	2.89154e-19	-0.272463	Other
ENSG00000250934	RP11-71E19.1	lncRNA	0.402083	3.74351	0.15593	-0.0117538	0.399531	3.07739e-21	2.89154e-19	3.34143	t(12;21)
ENSG00000171303	KCNK3	protein_coding	-0.197585	7.63536	5.75273	2.8188	4.35656	3.09077e-21	2.89154e-19	1.88263	t(12;21)
ENSG00000140450	ARRDC4	protein_coding	-4.86924	-6.08315	-5.44313	-4.80052	5.11405	3.15316e-21	2.93552e-19	-0.640028	t(12;21)
ENSG00000132819	RBM38	protein_coding	-3.35971	-3.65013	-3.47812	-3.32961	6.50481	3.62358e-21	3.35708e-19	-0.172014	t(12;21)
ENSG00000187555	USP7	protein_coding	-2.669	-2.61199	-2.81265	-2.73528	7.32762	3.73246e-21	3.44126e-19	-0.077375	t(9;22)
ENSG00000185043	CIB1	protein_coding	-3.04251	-3.53628	-1.87128	-2.21557	4.42148	3.78134e-21	3.46934e-19	-0.493761	t(12;21)
ENSG00000095587	TLL2	protein_coding	-2.10669	0.760733	-2.37293	-2.1578	0.909401	3.79927e-21	3.46934e-19	-0.215138	t(9;22)
ENSG00000124772	CPNE5	protein_coding	-2.94824	-5.13339	-4.02497	-4.49556	2.70657	3.99442e-21	3.61629e-19	-0.637828	t(12;21)
ENSG00000127561	SYNGR3	protein_coding	-5.46608	-5.31131	-3.75761	-4.8635	-0.412674	3.9981e-21	3.61629e-19	-0.154769	HeH
ENSG00000109920	FNBP4	protein_coding	-2.01685	-1.95362	-2.00677	-2.07461	7.80593	5.63769e-21	5.07525e-19	-0.0577607	Other
ENSG00000078142	PIK3C3	protein_coding	-0.00209414	1.71058	-0.460434	-0.237021	8.06176	6.11095e-21	5.47547e-19	1.71268	t(12;21)
ENSG00000175262	C1orf127	protein_coding	-1.11143	2.80896	-1.06553	-1.08055	0.795498	6.62878e-21	5.9117e-19	3.87449	t(12;21)
ENSG00000138944	KIAA1644	protein_coding	-1.83696	3.61085	-1.57689	-0.425145	1.40357	7.12578e-21	6.32538e-19	4.036	t(12;21)
ENSG00000140455	USP3	protein_coding	-2.71749	-2.23082	-2.71732	-2.4356	7.25892	7.2999e-21	6.44994e-19	-0.000164791	HeH
ENSG00000229989	MIR181A1HG	lncRNA	2.25459	1.55254	1.70762	3.14256	7.20467	8.31599e-21	7.31385e-19	0.887962	Other
ENSG00000258631	RP11-739G5.1	lncRNA	0.706293	4.67956	1.0352	0.724576	0.187239	8.35919e-21	7.31813e-19	3.64436	t(12;21)
ENSG00000162923	WDR26	protein_coding	-2.51451	-2.25122	-2.74974	-2.37155	8.19719	8.43478e-21	7.35058e-19	-0.235232	t(9;22)
ENSG00000162066	AMDHD2	protein_coding	-3.0684	-2.90677	-2.53718	-2.84399	3.9591	8.66479e-21	7.5167e-19	-0.161631	HeH
ENSG00000165782	TMEM55B	protein_coding	-2.43542	-2.38159	-2.51934	-2.40336	5.43309	9.35414e-21	8.078e-19	-0.0839119	t(9;22)
ENSG00000132906	CASP9	protein_coding	-3.86775	-4.00825	-3.69313	-3.91558	3.98449	1.19981e-20	1.03146e-18	-0.0926656	t(12;21)
ENSG00000228304	OR4K6P	pseudogene	-0.101039	3.00796	-0.143586	0.178661	-0.491314	1.3751e-20	1.17685e-18	2.8293	t(12;21)
ENSG00000237732	AC010980.2	pseudogene	0.664535	2.86564	-0.225759	-0.103984	-0.383577	1.45092e-20	1.2362e-18	2.2011	t(12;21)
ENSG00000105127	AKAP8	protein_coding	-1.96848	-1.85394	-1.75072	-1.88902	5.40307	1.60901e-20	1.3648e-18	-0.0794637	HeH
ENSG00000108819	PPP1R9B	protein_coding	-2.37704	-3.25776	-2.01327	-2.62133	5.61371	1.74426e-20	1.47297e-18	-0.636429	t(12;21)
ENSG00000182795	C1orf116	protein_coding	-3.86388	-2.84082	-4.66855	-4.12462	-0.259207	1.79095e-20	1.50574e-18	-0.543929	t(9;22)
ENSG00000056558	TRAF1	protein_coding	-2.15562	-2.92678	-1.71895	-1.23011	3.96062	1.80672e-20	1.51233e-18	-0.771167	t(12;21)
ENSG00000203697	CAPN8	protein_coding	-0.265689	3.16818	-0.481197	-0.776026	0.703116	1.84222e-20	1.53391e-18	3.43387	t(12;21)
ENSG00000004809	SLC22A16	protein_coding	6.61942	6.79871	6.29645	6.66107	5.16322	1.84857e-20	1.53391e-18	0.137635	t(12;21)
ENSG00000204599	TRIM39	protein_coding	-2.26861	-2.94621	-3.20784	-2.87051	3.67626	1.96078e-20	1.61998e-18	-0.261636	t(9;22)
ENSG00000132182	NUP210	protein_coding	-1.99693	-3.12394	-1.17305	-1.06844	7.00602	2.01573e-20	1.6582e-18	-1.12701	t(12;21)
ENSG00000160908	ZNF394	protein_coding	-2.89273	-2.75267	-2.72535	-2.72869	5.7447	2.10001e-20	1.72011e-18	-0.140062	HeH
ENSG00000168079	SCARA5	protein_coding	-5.14433	-4.8372	-4.52801	-3.22542	-0.690592	2.31044e-20	1.88439e-18	-0.307131	HeH
ENSG00000239998	LILRA2	protein_coding	5.89955	6.10589	5.53891	5.22463	5.52594	2.40204e-20	1.95076e-18	0.206337	t(12;21)
ENSG00000196684	HSH2D	protein_coding	-1.91419	-3.35541	-1.17338	-0.93667	6.32942	2.70466e-20	2.18722e-18	-1.44122	t(12;21)
ENSG00000158615	PPP1R15B	protein_coding	-2.71742	-2.38933	-2.57766	-2.45313	7.88545	3.17906e-20	2.56001e-18	-0.139759	HeH
ENSG00000136048	DRAM1	protein_coding	2.85636	4.86116	2.3629	2.69783	5.93907	3.28194e-20	2.63176e-18	2.0048	t(12;21)
ENSG00000123836	PFKFB2	protein_coding	-3.85653	-0.281424	-1.77062	-3.59033	6.50897	3.29651e-20	2.63238e-18	-0.266194	HeH
ENSG00000205683	DPF3	protein_coding	-2.21231	0.851613	-2.78515	-2.25549	3.96322	3.36353e-20	2.67471e-18	-0.529663	t(9;22)
ENSG00000214029	ZNF891	protein_coding	-2.37563	-2.8606	-3.14379	-2.89056	4.7029	3.76679e-20	2.98296e-18	-0.253234	t(9;22)
ENSG00000171467	ZNF318	protein_coding	-1.70339	-2.82623	-2.8992	-3.04547	6.80678	3.80744e-20	3.00269e-18	-0.146271	Other
ENSG00000101596	SMCHD1	protein_coding	-2.77764	-2.85115	-3.15474	-2.72987	9.61839	4.07981e-20	3.20425e-18	-0.303593	t(9;22)
ENSG00000116731	PRDM2	protein_coding	-3.4868	-2.83231	-3.08197	-3.43571	8.02619	4.58016e-20	3.58247e-18	-0.0510872	HeH
ENSG00000251405	CTB-109A12.1	lncRNA	-5.37257	-4.8212	-4.50083	-5.21914	-0.668537	5.27801e-20	4.11146e-18	-0.153426	HeH
ENSG00000163625	WDFY3	protein_coding	5.9665	6.4128	4.08283	3.78918	8.00782	5.45404e-20	4.23132e-18	0.446304	t(12;21)
ENSG00000157483	MYO1E	protein_coding	-5.96532	-6.7693	-6.37473	-4.78263	3.64182	5.5436e-20	4.28339e-18	-0.39457	t(12;21)
ENSG00000196639	HRH1	protein_coding	0.520071	-0.534953	4.81104	0.492595	0.487821	6.34649e-20	4.88398e-18	4.29097	t(9;22)
ENSG00000239542	RN7SL399P	other	-0.211568	2.73361	-0.0825708	0.0324092	-0.497429	6.5111e-20	4.99053e-18	2.7012	t(12;21)
ENSG00000171988	JMJD1C	protein_coding	-2.24417	-1.67206	-2.48802	-2.55026	10.1772	6.7795e-20	5.17547e-18	-0.062243	Other
ENSG00000134644	PUM1	protein_coding	-1.69378	-1.41	-1.83082	-1.70427	7.90326	7.15521e-20	5.44052e-18	-0.126556	t(9;22)
ENSG00000172164	SNTB1	protein_coding	-3.42468	-4.36007	-4.00795	-1.91694	4.43765	7.43554e-20	5.63124e-18	-0.352121	t(12;21)
ENSG00000133639	BTG1	protein_coding	-3.47237	-3.51887	-3.54104	-3.26111	8.31874	7.58238e-20	5.71975e-18	-0.0221703	t(9;22)
ENSG00000244306	CTD-2314B22.3	lncRNA	-0.214778	3.79826	0.168715	0.829354	0.0550189	9.23319e-20	6.93762e-18	2.96891	t(12;21)
ENSG00000161791	FMNL3	protein_coding	0.241693	-2.52566	-0.172299	-0.677321	6.31653	9.44991e-20	7.07261e-18	-1.84834	t(12;21)
ENSG00000160683	CXCR5	protein_coding	-7.40138	-8.52101	-6.61375	-7.01565	3.92952	9.90458e-20	7.38394e-18	-1.11963	t(12;21)
ENSG00000176299	OR4M1	protein_coding	-0.00927199	3.22197	-0.06605	0.24736	-0.340869	1.12837e-19	8.37933e-18	2.9746	t(12;21)
ENSG00000260368	RP11-521I2.3	lncRNA	-2.87852	-4.30179	-4.33796	-3.8776	2.73473	1.19756e-19	8.85866e-18	-0.0361721	t(9;22)
ENSG00000121281	ADCY7	protein_coding	-0.637752	-2.73625	-0.345247	-0.571265	6.35017	1.24561e-19	9.17855e-18	-2.09849	t(12;21)
ENSG00000111011	RSRC2	protein_coding	-2.49306	-1.54688	-2.38142	-2.44755	7.52325	1.4184e-19	1.04116e-17	-0.0455118	HeH
ENSG00000196821	C6orf106	protein_coding	-1.59922	-2.09385	-1.82185	-1.99962	6.46354	1.57619e-19	1.1518e-17	-0.0942295	t(12;21)
ENSG00000259924	RP11-16E23.4	pseudogene	-4.52955	-4.45046	-5.19717	-4.71947	3.35669	1.5812e-19	1.1518e-17	-0.477699	t(9;22)
ENSG00000197077	KIAA1671	protein_coding	0.819033	4.21266	2.2738	0.630479	4.22367	1.58839e-19	1.15264e-17	1.93886	t(12;21)
ENSG00000132952	USPL1	protein_coding	-2.83081	-2.24887	-3.10169	-2.59355	6.8486	1.60291e-19	1.15877e-17	-0.270883	t(9;22)
ENSG00000196834	POTEI	protein_coding	-1.38652	2.39752	0.267455	-1.16996	0.0472984	1.60984e-19	1.15939e-17	2.13006	t(12;21)
ENSG00000178445	GLDC	protein_coding	2.29651	1.3857	2.62814	5.04347	3.41164	1.6464e-19	1.18126e-17	2.41533	Other
ENSG00000113552	GNPDA1	protein_coding	-0.541629	3.91529	1.88906	1.52501	3.24566	1.86826e-19	1.33542e-17	2.02622	t(12;21)
ENSG00000105856	HBP1	protein_coding	-3.02111	-2.46335	-3.1254	-2.4898	7.59617	1.88621e-19	1.34322e-17	-0.104293	t(9;22)
ENSG00000223907	RP11-439L8.4	lncRNA	4.30951	1.25699	4.91554	6.3785	3.73273	2.04081e-19	1.44792e-17	1.46295	Other
ENSG00000174738	NR1D2	protein_coding	-2.91604	-2.36338	-2.94535	-2.00171	6.41681	2.07121e-19	1.46404e-17	-0.0293117	t(9;22)
ENSG00000175920	DOK7	protein_coding	-5.18828	-5.29666	-5.56212	-4.95538	-0.43639	2.09246e-19	1.4736e-17	-0.265464	t(9;22)
ENSG00000198691	ABCA4	protein_coding	-1.57847	3.0618	0.0168449	-0.360079	2.43445	2.19434e-19	1.53967e-17	3.04496	t(12;21)
ENSG00000204257	HLA-DMA	protein_coding	-2.40049	-1.77062	-1.67813	-2.69805	7.35188	2.31388e-19	1.6176e-17	-0.297556	Other
ENSG00000104814	MAP4K1	protein_coding	-2.20261	-2.49118	-1.87472	-2.37144	5.23765	2.37687e-19	1.65557e-17	-0.119734	t(12;21)
ENSG00000138433	CIR1	protein_coding	-3.02298	-2.96086	-2.77828	-2.81543	4.80825	2.42092e-19	1.68012e-17	-0.0621179	HeH
BMThy_chr3_0784	lnc-KLF15-3	lncRNA	-2.49981	0.4082	-2.41746	-1.99527	-0.441504	2.43151e-19	1.68135e-17	-0.0823425	HeH
ENSG00000186472	PCLO	protein_coding	1.85816	5.25514	2.26795	-1.05061	8.15895	2.6229e-19	1.80715e-17	2.98719	t(12;21)
ENSG00000105221	AKT2	protein_coding	-2.19411	-2.23045	-1.81568	-2.08312	6.82599	3.00874e-19	2.06553e-17	-0.0363441	t(12;21)
ENSG00000138463	DIRC2	protein_coding	-2.34772	-2.69412	-3.16233	-2.73448	3.53784	3.11182e-19	2.12864e-17	-0.427847	t(9;22)
ENSG00000130803	ZNF317	protein_coding	-2.323	-2.16976	-2.18468	-2.27891	5.60991	3.16348e-19	2.15625e-17	-0.0440965	HeH
ENSG00000100314	CABP7	protein_coding	-2.47246	-1.37063	1.74111	-2.60687	-0.38595	3.29103e-19	2.23521e-17	-0.134415	Other
ENSG00000100077	ADRBK2	protein_coding	-3.42197	-2.34005	-3.00345	-2.79694	6.9015	3.32636e-19	2.25119e-17	-0.418524	HeH
ENSG00000048471	SNX29	protein_coding	-3.50886	-2.82939	-2.46776	-3.22885	7.11507	3.39933e-19	2.29244e-17	-0.280009	HeH
ENSG00000203827	NBPF16	protein_coding	-2.80709	-2.62002	-2.33775	-2.67507	4.11766	3.75665e-19	2.52449e-17	-0.132027	HeH
ENSG00000186907	RTN4RL2	protein_coding	0.685059	2.43402	-1.25084	-0.826208	0.176623	3.83156e-19	2.5658e-17	1.74896	t(12;21)
ENSG00000118276	B4GALT6	protein_coding	4.58501	5.75193	4.15711	4.12875	6.83012	4.03492e-19	2.69253e-17	1.16692	t(12;21)
ENSG00000161835	GRASP	protein_coding	-4.36734	-8.38934	-6.11605	-6.02995	5.70526	4.46186e-19	2.96706e-17	-2.27329	t(12;21)
ENSG00000134248	LAMTOR5	protein_coding	-3.40753	-2.85211	-3.19005	-2.7461	4.93	4.66091e-19	3.08866e-17	-0.217486	HeH
ENSG00000117091	CD48	protein_coding	-4.32441	-4.14222	-2.21035	-2.35244	6.39011	4.74308e-19	3.12235e-17	-0.182193	HeH
ENSG00000156110	ADK	protein_coding	-2.52633	-3.08174	-2.25677	-1.543	5.11697	4.74447e-19	3.12235e-17	-0.55541	t(12;21)
ENSG00000151136	BTBD11	protein_coding	4.32243	1.33399	2.02278	4.13151	4.14569	4.9439e-19	3.24242e-17	0.190919	HeH
ENSG00000157470	FAM81A	protein_coding	-5.65836	-5.61326	-5.5618	-3.92153	-0.0534811	5.12092e-19	3.34701e-17	-0.0451038	HeH
ENSG00000179094	PER1	protein_coding	-5.41783	-5.60378	-6.06184	-6.07707	5.95171	5.53273e-19	3.60383e-17	-0.0152303	Other
ENSG00000133858	ZFC3H1	protein_coding	-2.61117	-2.35318	-2.66911	-2.36075	8.23691	5.57156e-19	3.61678e-17	-0.057948	t(9;22)
ENSG00000185787	MORF4L1	protein_coding	-2.87605	-2.52076	-2.97699	-2.89746	6.48022	5.98305e-19	3.87073e-17	-0.079531	t(9;22)
ENSG00000066923	STAG3	protein_coding	1.82021	5.50242	4.99039	2.74198	7.55544	6.13274e-19	3.95417e-17	0.512031	t(12;21)
ENSG00000225541	AC002480.5	lncRNA	-5.46712	-6.22693	-5.16444	-5.17497	0.490436	7.02126e-19	4.51181e-17	-0.759815	t(12;21)
ENSG00000067066	SP100	protein_coding	-2.68072	-2.77083	-2.14518	-2.50477	7.57638	7.12366e-19	4.56225e-17	-0.0901078	t(12;21)
ENSG00000184203	PPP1R2	protein_coding	-3.15383	-2.78126	-2.38744	-2.45931	6.0051	7.37495e-19	4.70739e-17	-0.372567	HeH
ENSG00000237398	HLA-DPA3	pseudogene	0.871466	3.13771	-0.624299	-0.617336	0.2254	7.40786e-19	4.71263e-17	2.26624	t(12;21)
ENSG00000180549	FUT7	protein_coding	5.44752	1.46291	5.67583	4.43367	3.95976	8.07882e-19	5.1224e-17	0.228311	t(9;22)
ENSG00000100226	GTPBP1	protein_coding	-3.2972	-3.15383	-2.81701	-3.38167	6.05679	8.23177e-19	5.2021e-17	-0.0844638	Other
ENSG00000176312	OR4H12P	pseudogene	-0.0119858	3.284	-0.117495	-0.0936172	-0.27066	8.89153e-19	5.60049e-17	3.29599	t(12;21)
ENSG00000177508	IRX3	protein_coding	-0.62233	4.62809	-0.16839	0.505792	1.55439	9.49941e-19	5.96369e-17	4.1223	t(12;21)
ENSG00000100580	TMED8	protein_coding	-1.51106	-2.4008	-2.00784	-1.96031	6.1041	1.00451e-18	6.28559e-17	-0.392961	t(12;21)
ENSG00000165762	OR4K2	protein_coding	0.0168153	2.61752	-0.0327295	0.0687157	-0.781453	1.02448e-18	6.38962e-17	2.54881	t(12;21)
ENSG00000272888	AC013394.2	lncRNA	-3.29677	-1.9919	-2.68778	-2.47579	8.14452	1.09678e-18	6.81823e-17	-0.608989	HeH
ENSG00000145901	TNIP1	protein_coding	-2.04708	-2.31481	-1.21917	-1.77716	5.76773	1.12582e-18	6.97609e-17	-0.267729	t(12;21)
ENSG00000068878	PSME4	protein_coding	-2.42618	-1.83405	-2.20174	-2.1081	8.09501	1.19278e-18	7.36706e-17	-0.224446	HeH
ENSG00000114354	TFG	protein_coding	-2.315	-2.17099	-2.72919	-2.19966	5.77065	1.36947e-18	8.43105e-17	-0.414184	t(9;22)
ENSG00000119725	ZNF410	protein_coding	-2.76286	-3.40268	-4.14419	-3.63402	3.23601	1.3828e-18	8.48575e-17	-0.510166	t(9;22)
ENSG00000144843	ADPRH	protein_coding	-0.730977	-4.0183	-0.5024	-0.89407	1.89228	1.47792e-18	9.04043e-17	-3.12423	t(12;21)
ENSG00000250799	PRODH2	protein_coding	-0.344245	4.41803	-0.981892	-1.14875	2.50502	1.85959e-18	1.13388e-16	4.76227	t(12;21)
ENSG00000113140	SPARC	protein_coding	3.74319	1.02837	2.90622	3.5526	3.34111	2.03482e-18	1.23677e-16	0.190593	HeH
ENSG00000152953	STK32B	protein_coding	5.35133	6.11461	5.75887	4.078	7.23243	2.04583e-18	1.23951e-16	0.355739	t(12;21)
ENSG00000005955	GGNBP2	protein_coding	-2.12891	-2.16999	-2.28314	-2.38913	7.11655	2.22127e-18	1.34155e-16	-0.105989	Other
ENSG00000156711	MAPK13	protein_coding	-3.04401	-1.4495	-2.73797	-2.71649	3.10397	2.55586e-18	1.53876e-16	-0.306036	HeH
ENSG00000100441	KHNYN	protein_coding	-1.63676	-2.2381	-1.64646	-1.94943	6.97473	2.79744e-18	1.6789e-16	-0.288664	t(12;21)
ENSG00000112511	PHF1	protein_coding	-2.78956	-2.84156	-2.21708	-2.92689	5.3828	2.85418e-18	1.70759e-16	-0.0853287	Other
ENSG00000136504	KAT7	protein_coding	-1.5727	-1.84694	-2.18679	-2.12629	6.52393	3.09741e-18	1.84732e-16	-0.0605014	t(9;22)
ENSG00000261037	CTC-471C19.1	lncRNA	-0.531909	3.00631	-0.565804	-0.676739	0.0353889	3.17829e-18	1.88965e-16	3.53822	t(12;21)
ENSG00000233098	RP11-344E13.3	lncRNA	-4.68046	-4.50585	-4.7796	-4.5742	-0.549866	3.5047e-18	2.07724e-16	-0.0991421	t(9;22)
ENSG00000196083	IL1RAP	protein_coding	-2.17452	0.825738	-0.493066	-1.03083	5.6336	3.8104e-18	2.25144e-16	-1.14369	HeH
ENSG00000256663	RP11-424C20.2	pseudogene	6.35149	5.99357	4.21573	5.28174	3.39969	4.00535e-18	2.35933e-16	0.357914	HeH
ENSG00000255240	RP11-142C4.6	lncRNA	-5.58585	-5.29966	-6.0152	-4.62128	2.06093	4.11311e-18	2.41535e-16	-0.42935	t(9;22)
ENSG00000159461	AMFR	protein_coding	-2.14962	-2.01534	-1.88212	-2.11331	6.68318	4.20371e-18	2.46098e-16	-0.0363147	HeH
ENSG00000184489	PTP4A3	protein_coding	1.12949	3.48084	3.92234	0.989118	5.60301	4.73417e-18	2.76305e-16	0.441494	t(9;22)
ENSG00000144560	VGLL4	protein_coding	1.09257	2.21096	1.37446	1.2115	6.14254	4.8358e-18	2.81376e-16	0.8365	t(12;21)
ENSG00000205730	ITPRIPL2	protein_coding	4.47727	-1.39041	3.50702	3.15388	4.52307	4.89216e-18	2.8379e-16	0.97025	HeH
ENSG00000179335	CLK3	protein_coding	-2.44613	-2.49772	-2.65198	-2.63001	5.9777	4.94864e-18	2.86197e-16	-0.0219652	t(9;22)
ENSG00000179136	LINC00670	lncRNA	-0.988008	6.21681	-1.63398	1.38102	3.75158	5.44543e-18	3.13976e-16	4.83579	t(12;21)
ENSG00000082438	COBLL1	protein_coding	-6.36013	-5.65121	-6.36528	-4.98783	4.89427	5.49462e-18	3.15858e-16	-0.00514989	t(9;22)
ENSG00000026508	CD44	protein_coding	-2.08892	-3.51267	-2.31932	-1.20096	8.05718	5.56437e-18	3.18907e-16	-1.19335	t(12;21)
ENSG00000076108	BAZ2A	protein_coding	-2.90349	-2.6789	-2.32254	-3.00914	7.84253	5.65739e-18	3.23268e-16	-0.10565	Other
ENSG00000084463	WBP11	protein_coding	-2.89015	-2.95198	-2.97204	-2.90116	5.66398	5.80085e-18	3.30475e-16	-0.0200543	t(9;22)
ENSG00000124151	NCOA3	protein_coding	-2.65404	-2.5592	-2.94862	-2.62267	8.1328	5.94533e-18	3.37698e-16	-0.29458	t(9;22)
ENSG00000149577	SIDT2	protein_coding	-3.22368	-4.23098	-3.02506	-3.41568	5.37018	6.3055e-18	3.57093e-16	-0.815297	t(12;21)
ENSG00000261040	CTD-2319I12.1	lncRNA	-5.37821	-5.7547	-4.35825	-5.03634	-0.49759	6.51307e-18	3.67757e-16	-0.376488	t(12;21)
ENSG00000236107	AC010127.3	lncRNA	-1.61935	2.339	-1.09523	-0.932944	-0.0193647	6.66327e-18	3.75128e-16	3.27195	t(12;21)
ENSG00000107537	PHYH	protein_coding	0.536089	3.22098	0.162433	1.32584	4.43268	6.89723e-18	3.87158e-16	1.89513	t(12;21)
ENSG00000122025	FLT3	protein_coding	7.64536	5.96212	4.77679	7.5509	8.66142	7.20885e-18	4.03463e-16	0.0944549	HeH
ENSG00000269243	CTD-2231E14.8	lncRNA	1.63031	-2.00665	1.91668	0.934125	0.45054	7.63313e-18	4.2596e-16	-2.94078	t(12;21)
ENSG00000121653	MAPK8IP1	protein_coding	-6.0201	-6.26152	-7.0059	-6.21652	1.01041	7.76277e-18	4.31931e-16	-0.744373	t(9;22)
ENSG00000156675	RAB11FIP1	protein_coding	-4.11815	-4.32342	-4.15898	-4.53167	6.35161	8.03265e-18	4.45649e-16	-0.208245	Other
ENSG00000063978	RNF4	protein_coding	-1.63471	-1.9453	-1.85218	-1.9028	5.95529	8.6897e-18	4.80704e-16	-0.0424966	t(12;21)
ENSG00000073712	FERMT2	protein_coding	3.83917	5.60508	2.75031	1.77984	3.31623	1.07969e-17	5.95549e-16	1.76591	t(12;21)
ENSG00000142867	BCL10	protein_coding	-3.01248	-2.41262	-2.60949	-2.6621	5.19408	1.13231e-17	6.22732e-16	-0.350374	HeH
ENSG00000183662	FAM19A1	protein_coding	1.47133	8.35574	6.13675	4.64073	4.57903	1.1355e-17	6.22732e-16	2.21899	t(12;21)
ENSG00000134250	NOTCH2	protein_coding	-4.06371	-3.21683	-3.08759	-3.16237	7.48512	1.17076e-17	6.40227e-16	-0.846878	HeH
ENSG00000095787	WAC	protein_coding	-1.9934	-2.09854	-2.28728	-2.19774	8.05388	1.19001e-17	6.48896e-16	-0.0895399	t(9;22)
ENSG00000145536	ADAMTS16	protein_coding	-1.78553	3.52221	-1.36362	-1.27589	1.68467	1.30795e-17	7.11177e-16	4.79811	t(12;21)
ENSG00000090061	CCNK	protein_coding	-2.39459	-2.65458	-3.01809	-2.99298	6.11024	1.36481e-17	7.39983e-16	-0.0251105	t(9;22)
ENSG00000120705	ETF1	protein_coding	-2.82061	-2.7346	-2.5653	-2.33038	6.83301	1.38522e-17	7.47647e-16	-0.0860147	HeH
ENSG00000175538	KCNE3	protein_coding	2.8572	6.86128	7.17939	4.23329	4.1732	1.38678e-17	7.47647e-16	0.318116	t(9;22)
BMThy_chr2_1169	BMThy_chr2_1169	lncRNA	-1.57944	3.98448	-0.609961	1.26035	2.07359	1.40008e-17	7.52691e-16	2.72413	t(12;21)
ENSG00000124256	ZBP1	protein_coding	-5.27335	-6.13783	-3.55724	-4.6769	2.96018	1.44625e-17	7.7533e-16	-0.864478	t(12;21)
BMThy_chr6_0878	BMThy_chr6_0878	lncRNA	2.65686	3.92612	1.7641	1.27961	0.184507	1.52445e-17	8.14964e-16	1.26925	t(12;21)
ENSG00000065548	ZC3H15	protein_coding	-2.81953	-2.35178	-2.17055	-2.28785	6.56381	1.6115e-17	8.59089e-16	-0.46775	HeH
ENSG00000132823	OSER1	protein_coding	-3.02921	-2.75656	-3.28807	-3.04649	6.20562	1.63748e-17	8.7051e-16	-0.241584	t(9;22)
ENSG00000124831	LRRFIP1	protein_coding	-2.99315	-3.04422	-2.63707	-2.7363	7.89785	1.75842e-17	9.32207e-16	-0.0510624	t(12;21)
ENSG00000126524	SBDS	protein_coding	-3.66276	-3.66444	-3.38205	-3.55504	4.54684	1.98214e-17	1.0479e-15	-0.00167927	t(12;21)
ENSG00000072952	MRVI1	protein_coding	4.21305	4.66192	4.05703	1.96364	6.22724	2.01645e-17	1.06309e-15	0.448871	t(12;21)
ENSG00000008869	HEATR5B	protein_coding	-2.10305	-1.85871	-1.72242	-1.3219	7.19673	2.15127e-17	1.13104e-15	-0.244341	HeH
ENSG00000204852	TCTN1	protein_coding	-1.84616	-2.87769	-2.98139	-1.70555	3.26016	2.18276e-17	1.14445e-15	-0.1037	t(9;22)
ENSG00000162191	UBXN1	protein_coding	-2.26761	-1.92856	-1.65833	-1.64033	5.29106	2.25341e-17	1.17826e-15	-0.339047	HeH
ENSG00000169213	RAB3B	protein_coding	-0.660043	0.101974	4.74184	-1.04437	1.4131	2.89385e-17	1.50899e-15	4.63986	t(9;22)
ENSG00000171105	INSR	protein_coding	1.47833	2.97436	2.0581	1.7488	8.36508	2.92291e-17	1.51999e-15	0.916261	t(12;21)
ENSG00000161405	IKZF3	protein_coding	-2.5613	-4.45563	-2.50412	-2.37462	5.66236	2.93265e-17	1.52092e-15	-1.89433	t(12;21)
ENSG00000138336	TET1	protein_coding	-1.50567	1.65252	-0.952736	-0.525013	5.54842	2.94595e-17	1.52367e-15	2.17753	t(12;21)
ENSG00000104856	RELB	protein_coding	-4.39879	-4.68885	-3.85484	-4.57911	2.78196	2.95938e-17	1.52648e-15	-0.10974	t(12;21)
ENSG00000154447	SH3RF1	protein_coding	4.45424	3.52026	3.39061	3.02177	5.56311	2.98907e-17	1.53764e-15	0.933976	HeH
ENSG00000103489	XYLT1	protein_coding	-2.22551	-2.49774	-1.96289	-0.752184	6.60735	3.22842e-17	1.6563e-15	-0.272229	t(12;21)
ENSG00000196352	CD55	protein_coding	-3.9864	-3.63707	-3.46484	-3.58196	7.02846	3.24795e-17	1.66185e-15	-0.349332	HeH
ENSG00000205189	ZBTB10	protein_coding	-2.74717	-2.56521	-3.32976	-2.80052	7.84677	3.26397e-17	1.66559e-15	-0.529245	t(9;22)
ENSG00000264198	RP11-94L15.2	lncRNA	-2.43584	-4.36389	-2.12592	-2.03123	6.50613	3.28625e-17	1.66827e-15	-1.92806	t(12;21)
ENSG00000082512	TRAF5	protein_coding	-3.41215	-1.91637	-2.07339	-2.44839	6.68586	3.28672e-17	1.66827e-15	-0.963758	HeH
ENSG00000070501	POLB	protein_coding	-2.44764	-1.89959	-2.44942	-2.22767	5.31184	3.31098e-17	1.67613e-15	-0.00178393	t(9;22)
ENSG00000105656	ELL	protein_coding	-2.90534	-2.91922	-2.37921	-2.82184	3.88058	3.33969e-17	1.68619e-15	-0.013876	t(12;21)
ENSG00000144468	RHBDD1	protein_coding	-2.4773	-2.23531	-1.92704	-2.09856	5.3642	3.48638e-17	1.75561e-15	-0.241994	HeH
ENSG00000146072	TNFRSF21	protein_coding	-1.68809	1.61897	-1.01942	-2.03995	5.75403	3.81795e-17	1.91752e-15	-0.351858	Other
ENSG00000127663	KDM4B	protein_coding	-2.75098	-2.49599	-2.47583	-3.47481	5.93048	3.86969e-17	1.9384e-15	-0.723829	Other
ENSG00000173575	CHD2	protein_coding	-2.30471	-2.03353	-2.28931	-2.4144	8.77192	3.9354e-17	1.96602e-15	-0.109694	Other
ENSG00000232442	CTD-3184A7.4	lncRNA	-3.93625	-3.55226	-2.8748	-3.97117	2.52252	3.94861e-17	1.96602e-15	-0.0349233	Other
ENSG00000150593	PDCD4	protein_coding	-2.42262	-2.78822	-3.01106	-2.57737	6.81337	3.95573e-17	1.96602e-15	-0.222841	t(9;22)
ENSG00000110077	MS4A6A	protein_coding	3.95309	-1.00876	0.825104	1.47862	4.09782	4.51915e-17	2.23789e-15	2.47448	HeH
ENSG00000196923	PDLIM7	protein_coding	1.2588	2.64373	1.34792	0.775598	3.72108	4.52621e-17	2.23789e-15	1.29581	t(12;21)
ENSG00000149591	TAGLN	protein_coding	-3.80812	-5.20159	-3.38767	-4.02034	3.60311	4.86727e-17	2.40031e-15	-1.18125	t(12;21)
ENSG00000101017	CD40	protein_coding	-4.24941	-3.90574	-3.94151	-4.53255	3.98305	5.0002e-17	2.4595e-15	-0.283147	Other
ENSG00000164574	GALNT10	protein_coding	-3.61746	-3.93699	-2.45076	-2.93514	5.3796	5.14638e-17	2.5249e-15	-0.319535	t(12;21)
ENSG00000122026	RPL21	protein_coding	-2.79447	-2.71662	-1.99031	-2.34027	4.99095	5.32195e-17	2.60435e-15	-0.077851	HeH
ENSG00000025800	KPNA6	protein_coding	-1.82329	-1.51385	-1.591	-1.56619	6.76527	5.70033e-17	2.78237e-15	-0.232287	HeH
ENSG00000182718	ANXA2	protein_coding	0.844249	-1.10229	1.711	1.865	5.26975	5.92194e-17	2.88317e-15	0.153999	Other
ENSG00000171502	COL24A1	protein_coding	-1.2856	7.08734	3.14277	3.61613	5.11924	5.99167e-17	2.9097e-15	3.47121	t(12;21)
ENSG00000198838	RYR3	protein_coding	2.38072	5.14936	2.87736	1.18416	3.57719	6.19061e-17	2.99867e-15	2.272	t(12;21)
ENSG00000131196	NFATC1	protein_coding	-4.02605	-4.92416	-3.0148	-3.12032	3.93414	7.16738e-17	3.46302e-15	-0.898113	t(12;21)
ENSG00000167483	FAM129C	protein_coding	-2.2563	-3.69872	-2.48073	-1.8745	7.92978	7.77365e-17	3.74647e-15	-1.21799	t(12;21)
ENSG00000122224	LY9	protein_coding	-3.28	-2.83143	-3.72177	-3.20545	6.30358	8.00274e-17	3.84716e-15	-0.441767	t(9;22)
ENSG00000211898	IGHD	other	-2.8887	-5.19771	-3.40221	-4.56595	5.73064	8.13805e-17	3.90238e-15	-0.631765	t(12;21)
ENSG00000154556	SORBS2	protein_coding	-2.32444	3.01687	-2.80593	-0.562656	3.15139	8.29369e-17	3.96704e-15	3.57952	t(12;21)
ENSG00000142178	SIK1	protein_coding	-4.69636	-7.49975	-5.4837	-6.39491	7.09652	8.33188e-17	3.97535e-15	-1.10484	t(12;21)
ENSG00000237647	ERICH1-AS1	lncRNA	4.24926	6.23265	6.40917	2.58952	3.47765	8.49629e-17	4.03799e-15	0.176516	t(9;22)
ENSG00000129460	NGDN	protein_coding	-2.06346	-2.20738	-2.50043	-2.28492	5.38214	8.50549e-17	4.03799e-15	-0.215512	t(9;22)
ENSG00000165060	FXN	protein_coding	1.11666	-1.57552	0.808633	0.388651	2.72693	8.64753e-17	4.09524e-15	-1.96417	t(12;21)
ENSG00000108960	MMD	protein_coding	-3.54086	-3.33623	-3.79989	-3.06895	5.28302	8.85951e-17	4.18524e-15	-0.259028	t(9;22)
ENSG00000136002	ARHGEF4	protein_coding	2.20191	7.40604	0.695823	2.03102	6.22647	8.92674e-17	4.20659e-15	5.20413	t(12;21)
ENSG00000153253	SCN3A	protein_coding	-6.52808	0.572317	-2.42314	-3.42308	7.98558	9.08508e-17	4.27066e-15	-3.10501	HeH
ENSG00000169180	XPO6	protein_coding	-1.61181	-1.89596	-1.07047	-1.6102	6.93964	9.42278e-17	4.41852e-15	-0.284148	t(12;21)
ENSG00000171992	SYNPO	protein_coding	-4.33588	-6.88393	-5.54975	-3.88964	2.15204	9.45857e-17	4.42443e-15	-1.33418	t(12;21)
ENSG00000153094	BCL2L11	protein_coding	-5.12181	-4.34408	-4.30698	-3.7599	5.63564	9.62264e-17	4.49017e-15	-0.777725	HeH
ENSG00000083799	CYLD	protein_coding	-2.37224	-2.49428	-2.26341	-2.03186	7.97703	9.71615e-17	4.51333e-15	-0.122042	t(12;21)
ENSG00000213443	RP11-75L1.2	pseudogene	-1.26423	-2.12979	-0.535718	-0.0194943	4.57066	9.71957e-17	4.51333e-15	-0.865557	t(12;21)
BMThy_chr17_0053	BMThy_chr17_0053	lncRNA	-0.154242	3.00004	-0.0426301	0.363668	-0.556861	1.06339e-16	4.92592e-15	2.63638	t(12;21)
ENSG00000092820	EZR	protein_coding	-2.71298	-3.83492	-2.89557	-2.88682	8.55498	1.08916e-16	5.0331e-15	-0.939345	t(12;21)
BMThy_chr12_0010	BMThy_chr12_0010	lncRNA	1.46173	5.20715	1.84068	0.761113	1.79761	1.27884e-16	5.89092e-15	3.36647	t(12;21)
ENSG00000197461	PDGFA	protein_coding	4.74513	-1.45857	2.94231	3.44271	3.86491	1.28097e-16	5.89092e-15	1.30242	HeH
ENSG00000137801	THBS1	protein_coding	-2.26609	-0.0101581	4.74059	-1.19351	4.89249	1.2938e-16	5.93379e-15	4.75074	t(9;22)
ENSG00000159363	ATP13A2	protein_coding	0.634964	-1.47564	1.07661	0.506202	4.35682	1.29651e-16	5.93379e-15	-1.98184	t(12;21)
ENSG00000166747	AP1G1	protein_coding	-2.01773	-1.69632	-2.1049	-1.89578	7.79237	1.32017e-16	6.02763e-15	-0.087168	t(9;22)
ENSG00000112149	CD83	protein_coding	-5.56045	-7.0369	-6.74433	-7.19556	7.1162	1.32495e-16	6.03502e-15	-0.158665	Other
ENSG00000144711	IQSEC1	protein_coding	-3.15058	-3.94198	-2.00966	-2.71156	6.99429	1.35333e-16	6.14961e-15	-0.791398	t(12;21)
ENSG00000124228	DDX27	protein_coding	-2.52049	-2.44607	-2.61714	-2.48646	5.60517	1.38134e-16	6.26196e-15	-0.096651	t(9;22)
ENSG00000138592	USP8	protein_coding	-2.07689	-2.05992	-2.11704	-1.93135	6.95242	1.39439e-16	6.30617e-15	-0.0401574	t(9;22)
ENSG00000235653	AC007253.1	pseudogene	2.95703	5.72965	5.46773	2.48858	2.33758	1.4623e-16	6.59761e-15	0.261917	t(12;21)
ENSG00000160633	SAFB	protein_coding	-2.61354	-2.91042	-2.52374	-2.91726	5.91255	1.56593e-16	7.04855e-15	-0.00683695	Other
ENSG00000204256	BRD2	protein_coding	-1.47053	-1.61179	-1.66385	-1.95526	8.14043	1.74139e-16	7.81987e-15	-0.29141	Other
ENSG00000237638	AC007386.2	lncRNA	-6.34781	-6.98326	-6.61663	-6.27575	0.902109	1.88608e-16	8.44972e-15	-0.366629	t(12;21)
ENSG00000146373	RNF217	protein_coding	4.22751	9.54491	4.09077	5.99772	5.38414	2.19823e-16	9.82513e-15	3.54719	t(12;21)
BMThy_chr2_0208	BMThy_chr2_0208	lncRNA	1.54666	4.54884	-0.432846	0.338822	1.18453	2.21938e-16	9.89184e-15	3.00218	t(12;21)
ENSG00000095794	CREM	protein_coding	-2.62622	-2.77342	-3.11476	-2.45114	4.33842	2.22353e-16	9.89184e-15	-0.341338	t(9;22)
BMThy_chr18_0153	lnc-MALT1-1	lncRNA	-5.13934	-5.53265	-5.52757	-4.11308	0.348145	2.24141e-16	9.94822e-15	-0.00508764	t(12;21)
ENSG00000100796	SMEK1	protein_coding	-1.83532	-2.00661	-2.30751	-2.17805	8.04422	2.3439e-16	1.0379e-14	-0.129467	t(9;22)
ENSG00000159259	CHAF1B	protein_coding	4.12969	2.76578	2.9998	2.38546	3.98993	2.4923e-16	1.09905e-14	1.12989	HeH
ENSG00000161265	U2AF1L4	protein_coding	-2.97872	-3.23907	-3.50115	-2.9966	1.46912	2.49884e-16	1.09905e-14	-0.262074	t(9;22)
ENSG00000099250	NRP1	protein_coding	2.52189	5.42712	6.01216	2.5526	5.2851	2.49967e-16	1.09905e-14	0.585037	t(9;22)
ENSG00000269028	MTRNR2L12	protein_coding	-8.06147	-8.42589	-6.9773	-8.4031	8.14799	2.50504e-16	1.09905e-14	-0.0227833	t(12;21)
ENSG00000198055	GRK6	protein_coding	-1.65175	-2.49204	-0.917269	-1.41702	5.8938	2.56065e-16	1.12087e-14	-0.840294	t(12;21)
ENSG00000211833	TRAJ58	other	4.04819	1.78735	0.711162	4.78015	0.402389	2.61865e-16	1.14364e-14	0.731958	Other
ENSG00000239961	LILRA4	protein_coding	-2.71008	-5.1389	-4.7502	-3.56079	0.392082	2.64537e-16	1.15267e-14	-0.388704	t(12;21)
ENSG00000260188	CTA-331P3.1	lncRNA	6.14946	4.39742	4.57242	4.38242	3.24982	2.9711e-16	1.29165e-14	1.57704	HeH
ENSG00000071242	RPS6KA2	protein_coding	-2.35727	0.39213	0.938967	-1.7584	4.25238	3.00162e-16	1.30195e-14	-0.598864	HeH
ENSG00000006534	ALDH3B1	protein_coding	3.87812	-0.668864	2.02448	1.85498	2.95487	3.03015e-16	1.31135e-14	1.85364	HeH
ENSG00000154102	C16orf74	protein_coding	-3.94243	-6.60007	-2.0493	-2.92874	2.90355	3.31051e-16	1.42944e-14	-2.65764	t(12;21)
ENSG00000164362	TERT	protein_coding	3.53404	0.798821	0.908442	3.12805	2.21053	3.79352e-16	1.6343e-14	0.405994	HeH
ENSG00000023445	BIRC3	protein_coding	-5.31218	-5.90599	-4.69864	-4.53833	6.65322	3.93269e-16	1.69044e-14	-0.593805	t(12;21)
ENSG00000179833	SERTAD2	protein_coding	-2.76886	-1.68471	-2.00892	-2.13711	6.72305	4.03245e-16	1.72942e-14	-0.631746	HeH
ENSG00000127507	EMR2	protein_coding	1.14564	-1.55158	1.66903	2.12303	4.8345	4.1142e-16	1.76053e-14	0.454005	Other
BMThy_chr22_0324	BMThy_chr22_0324	lncRNA	1.13281	4.65895	2.66009	1.34943	4.42301	4.13776e-16	1.76665e-14	1.99886	t(12;21)
ENSG00000138670	RASGEF1B	protein_coding	-3.49407	-5.07492	-5.13612	-4.2177	6.15024	4.43599e-16	1.88975e-14	-0.0611985	t(9;22)
ENSG00000145495	MARCH6	protein_coding	-1.97522	-1.55937	-2.09834	-1.80641	8.93545	4.48287e-16	1.90547e-14	-0.123116	t(9;22)
ENSG00000146278	PNRC1	protein_coding	-2.22508	-2.17827	-2.23183	-2.41796	8.12235	4.61776e-16	1.95844e-14	-0.18613	Other
ENSG00000155287	SLC25A28	protein_coding	-2.40172	-2.54166	-2.63604	-2.37318	4.7044	4.86943e-16	2.0606e-14	-0.0943799	t(9;22)
ENSG00000147548	WHSC1L1	protein_coding	-1.73065	-1.77218	-2.09679	-1.73744	8.10643	4.91111e-16	2.07364e-14	-0.324608	t(9;22)
ENSG00000164086	DUSP7	protein_coding	4.48698	4.38586	5.21218	4.60275	4.90801	5.0122e-16	2.11165e-14	0.609433	t(9;22)
ENSG00000144655	CSRNP1	protein_coding	-3.72307	-2.80306	-2.72408	-3.6922	7.37237	5.21144e-16	2.19076e-14	-0.0308685	HeH
ENSG00000226751	AF127936.5	lncRNA	-1.41529	3.63938	0.843752	0.206813	4.0552	5.28981e-16	2.21881e-14	2.79563	t(12;21)
ENSG00000069493	CLEC2D	protein_coding	-1.4002	-2.06134	-0.624848	0.0387482	6.76514	5.37009e-16	2.24755e-14	-0.661133	t(12;21)
ENSG00000163534	FCRL1	protein_coding	-7.04964	-6.25212	-3.84867	-5.9109	6.99117	5.50078e-16	2.29721e-14	-0.797526	HeH
ENSG00000131370	SH3BP5	protein_coding	0.307956	-4.12	0.321557	-1.55727	6.71781	5.59514e-16	2.33151e-14	-2.56273	t(12;21)
ENSG00000123094	RASSF8	protein_coding	1.77592	7.60219	7.84953	4.1904	4.55558	5.61513e-16	2.33475e-14	0.247331	t(9;22)
ENSG00000123810	B9D2	protein_coding	-3.74486	-3.51419	-3.98679	-3.55097	1.79896	5.64915e-16	2.34378e-14	-0.241936	t(9;22)
ENSG00000127325	BEST3	protein_coding	-1.60375	7.22818	2.04239	3.1974	6.72416	5.89032e-16	2.43854e-14	4.03079	t(12;21)
ENSG00000137802	MAPKBP1	protein_coding	-0.110744	-1.18809	0.450715	0.896562	5.95885	6.3088e-16	2.60613e-14	-1.07735	t(12;21)
ENSG00000178127	NDUFV2	protein_coding	-3.04016	-2.84135	-3.29442	-3.17819	4.819	6.61378e-16	2.72622e-14	-0.116227	t(9;22)
ENSG00000164938	TP53INP1	protein_coding	-2.54552	0.989165	0.434851	-1.37414	10.1171	6.69858e-16	2.75523e-14	-1.17138	HeH
ENSG00000163466	ARPC2	protein_coding	-2.37831	-2.07104	-1.57256	-1.67927	7.92957	7.17462e-16	2.94468e-14	-0.307269	HeH
ENSG00000168066	SF1	protein_coding	-2.49273	-2.66549	-2.48305	-2.73672	8.11563	7.36313e-16	3.01325e-14	-0.0712287	Other
ENSG00000196154	S100A4	protein_coding	0.217962	-0.677248	1.95195	1.6388	5.52246	7.37326e-16	3.01325e-14	0.313148	t(9;22)
ENSG00000129657	SEC14L1	protein_coding	-2.31111	-3.36325	-2.13214	-2.71598	5.43285	7.4377e-16	3.03309e-14	-0.647264	t(12;21)
ENSG00000173517	PEAK1	protein_coding	-1.51735	-0.222494	-0.866206	-2.23463	7.07024	7.45549e-16	3.03386e-14	-0.717285	Other
ENSG00000186056	MATN1-AS1	lncRNA	-3.84471	-4.30107	-4.1713	-4.15064	2.12292	7.65758e-16	3.10947e-14	-0.129768	t(12;21)
ENSG00000145916	RMND5B	protein_coding	-1.34317	-2.73108	-0.429701	-0.955646	3.73296	8.66435e-16	3.50713e-14	-1.38791	t(12;21)
ENSG00000180263	FGD6	protein_coding	2.87316	5.17001	3.97483	3.48833	5.39116	8.67366e-16	3.50713e-14	1.19518	t(12;21)
ENSG00000100647	KIAA0247	protein_coding	-2.76532	-3.28749	-2.71716	-3.05791	5.9731	8.70043e-16	3.51052e-14	-0.229582	t(12;21)
ENSG00000066422	ZBTB11	protein_coding	-2.80731	-2.41022	-2.24871	-2.21897	7.2475	8.88972e-16	3.57933e-14	-0.397083	HeH
ENSG00000065413	ANKRD44	protein_coding	-3.48079	-3.59797	-2.33311	-3.09441	7.35726	9.72116e-16	3.90586e-14	-0.117184	t(12;21)
ENSG00000114784	EIF1B	protein_coding	-2.52505	-1.93292	-2.1642	-2.30806	5.48097	9.91971e-16	3.97726e-14	-0.216993	HeH
ENSG00000132793	LPIN3	protein_coding	-1.96974	1.0936	-2.10118	-1.80924	0.224459	1.08502e-15	4.3412e-14	-0.131442	t(9;22)
ENSG00000186591	UBE2H	protein_coding	-2.17168	-1.86614	-2.07605	-2.23707	6.56802	1.1508e-15	4.59107e-14	-0.0653844	Other
ENSG00000119729	RHOQ	protein_coding	-2.88995	-3.13319	-2.75775	-2.67503	4.34455	1.15228e-15	4.59107e-14	-0.243237	t(12;21)
ENSG00000229246	RP11-521J24.1	lncRNA	-3.91931	-4.03105	-4.4078	-3.5393	-0.982218	1.20519e-15	4.79189e-14	-0.37675	t(9;22)
ENSG00000135362	PRR5L	protein_coding	3.01893	5.44431	6.39124	5.04667	5.20961	1.21606e-15	4.82506e-14	0.946923	t(9;22)
ENSG00000163349	HIPK1	protein_coding	-2.84029	-2.01751	-2.66023	-2.16269	8.51849	1.26479e-15	5.00798e-14	-0.180064	HeH
ENSG00000108296	CWC25	protein_coding	-1.83135	-2.09333	-2.09152	-2.24171	5.50309	1.28594e-15	5.08119e-14	-0.148379	Other
ENSG00000173083	HPSE	protein_coding	2.61075	0.849145	3.83885	3.66453	2.71823	1.29207e-15	5.09486e-14	0.174322	t(9;22)
ENSG00000141179	PCTP	protein_coding	3.73355	3.57109	3.32007	3.07573	4.60546	1.41331e-15	5.56144e-14	0.162463	HeH
ENSG00000104894	CD37	protein_coding	-3.71531	-4.36045	-2.87056	-4.00696	6.61649	1.43334e-15	5.62864e-14	-0.353488	t(12;21)
ENSG00000254269	CTD-2281E23.2	lncRNA	2.76536	4.90168	4.28145	1.52123	1.27247	1.46258e-15	5.7317e-14	0.620226	t(12;21)
ENSG00000243650	RN7SL834P	other	-3.72468	-3.93443	-4.63075	-3.23942	0.944035	1.5492e-15	6.0587e-14	-0.69632	t(9;22)
ENSG00000136715	SAP130	protein_coding	-1.77355	-1.72124	-2.26487	-2.15602	4.72421	1.74029e-15	6.79211e-14	-0.108854	t(9;22)
ENSG00000134262	AP4B1	protein_coding	-2.28953	-2.47119	-2.31741	-2.14739	5.03548	1.76187e-15	6.86229e-14	-0.15377	t(12;21)
ENSG00000169291	SHE	protein_coding	-0.818104	3.15352	-2.12118	-1.09627	1.53427	1.79241e-15	6.96704e-14	3.97162	t(12;21)
ENSG00000261707	RP11-264M12.2	lncRNA	-0.304212	0.482031	3.61039	0.232953	-0.966738	1.83431e-15	7.11539e-14	3.12836	t(9;22)
ENSG00000253535	RP11-624C23.1	lncRNA	-5.82466	-6.58217	-5.30066	-5.58334	0.408737	1.84068e-15	7.12564e-14	-0.75751	t(12;21)
ENSG00000262246	CORO7	protein_coding	-3.39921	-3.45858	-2.56484	-3.39145	3.43495	2.01514e-15	7.78523e-14	-0.0593692	t(12;21)
ENSG00000179242	CDH4	protein_coding	-2.37077	3.84764	-0.410149	0.78091	3.47414	2.03237e-15	7.83591e-14	3.06673	t(12;21)
ENSG00000183049	CAMK1D	protein_coding	-2.96657	-2.75252	-1.27869	-2.30243	6.48971	2.06877e-15	7.96017e-14	-0.214052	HeH
ENSG00000197705	KLHL14	protein_coding	-5.55896	-4.15715	-3.77722	-4.57602	4.3037	2.10351e-15	8.06241e-14	-0.982944	HeH
ENSG00000160584	SIK3	protein_coding	-3.14738	-3.2506	-3.06689	-2.8988	5.95162	2.10379e-15	8.06241e-14	-0.103219	t(12;21)
ENSG00000188906	LRRK2	protein_coding	-5.27804	-5.4117	-3.97626	-4.17267	5.86823	2.18547e-15	8.35866e-14	-0.133658	t(12;21)
ENSG00000116717	GADD45A	protein_coding	-0.158034	1.93258	2.75086	0.734591	3.71678	2.23672e-15	8.53757e-14	0.818278	t(9;22)
ENSG00000197555	SIPA1L1	protein_coding	-3.41168	-2.52919	-3.4076	-3.04068	6.23853	2.24556e-15	8.5542e-14	-0.00408743	HeH
ENSG00000121350	PYROXD1	protein_coding	-3.60913	-3.35764	-3.21184	-2.79101	3.82714	2.25636e-15	8.57822e-14	-0.251496	HeH
ENSG00000113721	PDGFRB	protein_coding	0.466901	-1.15278	2.36135	2.09204	1.84594	2.32822e-15	8.8338e-14	0.269309	t(9;22)
ENSG00000226506	AC007463.2	lncRNA	2.22221	5.47784	3.83498	2.07285	1.4092	2.38142e-15	9.01773e-14	1.64286	t(12;21)
ENSG00000145416	MARCH1	protein_coding	-6.09288	-6.64001	-5.53902	-4.77932	5.60247	2.49423e-15	9.42623e-14	-0.547128	t(12;21)
ENSG00000139793	MBNL2	protein_coding	-3.0152	-2.43613	-2.51131	-2.34533	6.48425	2.5072e-15	9.4565e-14	-0.50389	HeH
ENSG00000136653	RASSF5	protein_coding	-2.34888	-2.39753	-1.98288	-2.25688	6.55906	2.51652e-15	9.47295e-14	-0.0486521	t(12;21)
ENSG00000110031	LPXN	protein_coding	-1.96073	-2.49397	-1.01313	-1.13664	4.82026	2.53646e-15	9.5292e-14	-0.533237	t(12;21)
ENSG00000118985	ELL2	protein_coding	-4.02759	-4.75307	-3.95016	-4.00772	5.71737	2.59995e-15	9.74855e-14	-0.725478	t(12;21)
ENSG00000130433	CACNG6	protein_coding	-1.08098	2.96962	-0.746272	-1.15702	0.824664	2.62252e-15	9.81389e-14	3.7159	t(12;21)
ENSG00000254698	RP11-659G9.3	lncRNA	-4.86341	-4.9978	-5.30655	-4.83841	-0.692316	2.79202e-15	1.04277e-13	-0.308753	t(9;22)
ENSG00000135241	PNPLA8	protein_coding	-3.0658	-2.18405	-2.50159	-2.52884	7.12849	2.95433e-15	1.10124e-13	-0.536957	HeH
ENSG00000139915	MDGA2	protein_coding	-0.530509	5.78939	1.81794	0.745396	3.03449	2.97789e-15	1.10786e-13	3.97145	t(12;21)
ENSG00000133561	GIMAP6	protein_coding	3.71981	6.27186	7.70057	6.10792	5.85277	3.00878e-15	1.11717e-13	1.42871	t(9;22)
ENSG00000164211	STARD4	protein_coding	-3.00795	-1.9306	-1.09634	-0.217897	4.00446	3.08415e-15	1.14293e-13	-1.07736	HeH
ENSG00000006432	MAP3K9	protein_coding	-5.36951	-3.43753	-3.82982	-4.79369	3.58241	3.1296e-15	1.15753e-13	-0.575816	HeH
ENSG00000137078	SIT1	protein_coding	-3.26236	-4.10561	-2.04599	-1.53703	2.59363	3.17324e-15	1.1714e-13	-0.843244	t(12;21)
ENSG00000115307	AUP1	protein_coding	-1.96174	-1.78896	-1.19715	-1.56189	5.97957	3.23861e-15	1.19322e-13	-0.172787	HeH
ENSG00000196743	GM2A	protein_coding	-1.8918	-2.72116	-1.64527	-1.06652	5.33287	3.27229e-15	1.20331e-13	-0.829362	t(12;21)
ENSG00000131876	SNRPA1	protein_coding	-2.80166	-2.7713	-3.49867	-3.14874	5.52483	3.33544e-15	1.22417e-13	-0.349933	t(9;22)
ENSG00000100906	NFKBIA	protein_coding	-3.20957	-3.12353	-2.25452	-3.39881	7.34949	3.34344e-15	1.22475e-13	-0.189244	Other
ENSG00000143774	GUK1	protein_coding	-2.59448	-2.1468	-2.16142	-2.17646	5.96588	3.49605e-15	1.2782e-13	-0.418016	HeH
ENSG00000166387	PPFIBP2	protein_coding	-4.58534	-2.8537	-4.30103	-3.96389	3.13723	3.53366e-15	1.28948e-13	-0.284313	HeH
ENSG00000266913	CTC-548K16.2	lncRNA	1.31929	2.37104	1.93144	0.00430238	1.97384	3.55228e-15	1.2938e-13	0.439603	t(12;21)
ENSG00000149177	PTPRJ	protein_coding	-4.83929	-3.85203	-3.36168	-3.3075	5.7318	3.60083e-15	1.30899e-13	-0.987256	HeH
ENSG00000183742	MACC1	protein_coding	-5.27211	-5.57989	-5.76561	-3.67777	2.40724	3.67173e-15	1.33222e-13	-0.185714	t(9;22)
BMThy_chr13_0530	lnc-IRS2-1	lncRNA	2.52793	5.81873	2.70497	3.05667	1.73472	3.80257e-15	1.37708e-13	2.76205	t(12;21)
ENSG00000130340	SNX9	protein_coding	-3.785	-6.39543	-4.05016	-5.18615	5.82915	3.88564e-15	1.4043e-13	-1.20928	t(12;21)
ENSG00000257341	CRIP1	protein_coding	-4.65762	-4.49043	-4.10891	-4.36697	-0.43048	3.89244e-15	1.4043e-13	-0.167189	HeH
ENSG00000130024	PHF10	protein_coding	-1.78232	-2.02734	-2.64165	-2.14571	7.13533	3.94521e-15	1.42065e-13	-0.495939	t(9;22)
ENSG00000250838	RP11-501C14.5	lncRNA	0.309701	2.41558	0.107212	0.176699	-0.94036	4.09672e-15	1.47243e-13	2.10588	t(12;21)
ENSG00000143384	MCL1	protein_coding	-2.73264	-2.81696	-2.32917	-2.14995	8.54869	4.17699e-15	1.49846e-13	-0.0843233	t(12;21)
ENSG00000197818	SLC9A8	protein_coding	-2.72089	-2.46079	-2.3764	-2.74579	4.87217	4.29858e-15	1.53918e-13	-0.0249033	Other
ENSG00000115649	CNPPD1	protein_coding	-2.91963	-2.83897	-2.21553	-2.38583	5.59902	4.47338e-15	1.59877e-13	-0.080662	HeH
ENSG00000107263	RAPGEF1	protein_coding	-2.5512	-2.2803	-2.09402	-2.4066	7.33877	4.59674e-15	1.63979e-13	-0.144605	HeH
ENSG00000070961	ATP2B1	protein_coding	-2.84816	-3.42669	-3.34288	-2.99463	7.36312	4.64935e-15	1.65546e-13	-0.0838141	t(12;21)
ENSG00000146555	SDK1	protein_coding	-1.1858	3.91318	-0.661305	0.483949	4.28216	5.05064e-15	1.795e-13	3.42923	t(12;21)
ENSG00000096433	ITPR3	protein_coding	-3.97735	-1.29567	-1.88878	-2.59776	6.31714	5.08229e-15	1.80289e-13	-1.3796	HeH
ENSG00000109436	TBC1D9	protein_coding	-1.46202	-0.664586	-3.09036	-3.60011	7.3571	5.16143e-15	1.82757e-13	-0.509746	Other
ENSG00000153922	CHD1	protein_coding	-2.59009	-1.34877	-2.42589	-2.04336	9.12573	5.33746e-15	1.88471e-13	-0.164196	HeH
ENSG00000163904	SENP2	protein_coding	-2.27428	-1.94054	-2.27615	-2.33893	5.81028	5.34257e-15	1.88471e-13	-0.0627749	Other
ENSG00000178162	FAR2P2	pseudogene	-0.131339	3.04449	3.78144	0.53946	0.0449006	5.45517e-15	1.92089e-13	0.73695	t(9;22)
ENSG00000144115	THNSL2	protein_coding	-4.64537	-4.87345	-5.04018	-3.59535	-0.379303	5.66088e-15	1.98965e-13	-0.166724	t(9;22)
ENSG00000215251	FASTKD5	protein_coding	-2.37122	-1.8167	-2.42394	-1.84652	5.24038	6.00686e-15	2.10737e-13	-0.0527135	t(9;22)
ENSG00000170854	MINA	protein_coding	-2.28517	-2.54613	1.20755	0.293629	4.54399	6.08032e-15	2.12923e-13	-0.260962	t(12;21)
ENSG00000073849	ST6GAL1	protein_coding	-2.79852	-2.60532	-2.85391	-2.4358	7.12553	6.11839e-15	2.13864e-13	-0.0553903	t(9;22)
ENSG00000128254	C22orf24	protein_coding	-2.8031	-2.62008	-3.28409	-3.85945	-0.00423157	6.28612e-15	2.19278e-13	-0.575365	Other
ENSG00000025293	PHF20	protein_coding	-2.10649	-1.78647	-1.67454	-1.96725	6.28222	6.29628e-15	2.19278e-13	-0.139237	HeH
ENSG00000101216	GMEB2	protein_coding	-2.09082	-2.03412	-1.99951	-2.23046	4.79419	6.38011e-15	2.21793e-13	-0.139643	Other
ENSG00000115216	NRBP1	protein_coding	-1.82734	-1.49815	-1.47892	-1.67698	6.10712	6.8075e-15	2.3622e-13	-0.150357	HeH
ENSG00000143569	UBAP2L	protein_coding	-1.53577	-1.60583	-1.76864	-1.60192	6.74398	6.98394e-15	2.41903e-13	-0.162809	t(9;22)
ENSG00000226791	AC109826.1	lncRNA	5.288	1.04841	3.78799	3.55948	1.1495	7.16404e-15	2.47304e-13	1.50001	HeH
ENSG00000160613	PCSK7	protein_coding	-2.6927	-3.07703	-2.30312	-2.68617	6.21504	7.1658e-15	2.47304e-13	-0.384328	t(12;21)
ENSG00000269189	RP11-573N10.1	lncRNA	-0.113042	4.58981	-0.205353	1.22231	0.959231	7.20268e-15	2.48128e-13	3.3675	t(12;21)
ENSG00000122986	HVCN1	protein_coding	-1.70216	-3.02217	-1.4681	-1.73681	6.40675	7.24344e-15	2.49083e-13	-1.28536	t(12;21)
ENSG00000138069	RAB1A	protein_coding	-1.89471	-1.55462	-1.95602	-2.00586	6.30159	7.99082e-15	2.74289e-13	-0.0498344	Other
ENSG00000185404	SP140L	protein_coding	-2.57839	-3.11052	-2.34276	-2.92099	4.7122	8.14237e-15	2.78989e-13	-0.18953	t(12;21)
BMThy_chr3_0846	lnc-SIAH2-1	lncRNA	-2.61317	-3.84206	-4.84201	-4.28357	0.160133	8.20441e-15	2.80611e-13	-0.55844	t(9;22)
ENSG00000092445	TYRO3	protein_coding	0.403132	3.66443	0.0135489	1.138	1.24439	8.50543e-15	2.90387e-13	2.52644	t(12;21)
ENSG00000181690	PLAG1	protein_coding	1.29372	2.12684	-1.18231	-0.669173	4.79402	8.60023e-15	2.93099e-13	0.833121	t(12;21)
ENSG00000182175	RGMA	protein_coding	1.62443	4.58319	-0.606703	0.816167	3.26964	8.77349e-15	2.98471e-13	2.95876	t(12;21)
BMThy_chr15_0274	BMThy_chr15_0274	lncRNA	0.118055	2.62037	0.514511	0.108479	-0.800349	9.08608e-15	3.08555e-13	2.10585	t(12;21)
ENSG00000231991	ANXA2P2	pseudogene	1.62949	-0.090851	2.74076	2.69962	2.004	9.13133e-15	3.09541e-13	0.0411463	t(9;22)
ENSG00000088881	EBF4	protein_coding	1.24669	4.04126	-0.301986	0.328792	2.54467	9.26452e-15	3.1295e-13	2.79456	t(12;21)
ENSG00000109083	IFT20	protein_coding	-2.57985	-2.52989	-2.35681	-2.3576	4.70713	9.2647e-15	3.1295e-13	-0.0499554	HeH
ENSG00000163812	ZDHHC3	protein_coding	-0.874102	0.376473	-0.744405	-0.595304	6.24549	9.57966e-15	3.23017e-13	-0.129697	HeH
ENSG00000205726	ITSN1	protein_coding	4.6254	2.6715	3.06698	2.96917	4.59938	9.69739e-15	3.26411e-13	1.55842	HeH
ENSG00000130522	JUND	protein_coding	-3.53955	-4.15216	-2.90635	-4.08787	6.53657	9.97117e-15	3.35035e-13	-0.0642914	t(12;21)
ENSG00000107282	APBA1	protein_coding	3.07244	-0.273015	0.479983	4.09618	2.44014	1.00123e-14	3.35824e-13	1.02374	Other
ENSG00000163545	NUAK2	protein_coding	-2.64421	-5.02654	-1.19767	-2.66818	3.3098	1.01459e-14	3.39709e-13	-2.35836	t(12;21)
BMThy_chr5_1038	lnc-CCDC69-1	lncRNA	-0.85348	-2.6506	-0.528229	0.172496	2.5331	1.07447e-14	3.5913e-13	-1.79712	t(12;21)
ENSG00000170456	DENND5B	protein_coding	-4.60873	-2.61798	-4.22628	-3.22788	4.96067	1.09174e-14	3.64263e-13	-0.382451	HeH
ENSG00000176834	VSIG10	protein_coding	6.23964	5.78245	6.76345	6.03216	6.20747	1.12324e-14	3.74118e-13	0.523809	t(9;22)
ENSG00000134516	DOCK2	protein_coding	-2.00155	-1.5961	-1.8216	-1.81118	8.73406	1.19691e-14	3.97961e-13	-0.179952	HeH
ENSG00000240568	RP11-1008M1.1	pseudogene	1.06617	6.61122	2.69196	3.51393	1.76972	1.25778e-14	4.17474e-13	3.09729	t(12;21)
ENSG00000183876	ARSI	protein_coding	-6.59053	-6.99868	-7.28129	-7.03369	0.616461	1.27405e-14	4.21989e-13	-0.247599	t(9;22)
ENSG00000074660	SCARF1	protein_coding	5.77733	5.42225	5.86822	5.17906	4.84415	1.27581e-14	4.21989e-13	0.0908935	t(9;22)
ENSG00000177125	ZBTB34	protein_coding	0.0358335	0.841974	-0.325568	-0.112272	6.39173	1.29281e-14	4.26874e-13	0.80614	t(12;21)
ENSG00000089737	DDX24	protein_coding	-1.86569	-2.42262	-2.25381	-2.00295	7.70112	1.30382e-14	4.29765e-13	-0.168806	t(12;21)
ENSG00000198925	ATG9A	protein_coding	-2.19853	-2.01252	-1.82153	-2.25081	5.34288	1.30645e-14	4.29889e-13	-0.052271	Other
ENSG00000092964	DPYSL2	protein_coding	2.65387	3.27304	2.8782	2.18688	8.4632	1.37923e-14	4.53057e-13	0.394843	t(12;21)
ENSG00000038382	TRIO	protein_coding	-2.38713	-1.8127	-2.3698	-2.77177	8.23406	1.3853e-14	4.54269e-13	-0.384639	Other
ENSG00000253134	CTC-436K13.2	lncRNA	4.14087	7.20915	4.31177	5.48358	4.61414	1.41808e-14	4.6422e-13	1.72557	t(12;21)
BMThy_chr13_0068	BMThy_chr13_0068	lncRNA	3.45878	3.13602	5.02918	4.51391	3.36809	1.42205e-14	4.64723e-13	0.51526	t(9;22)
ENSG00000136111	TBC1D4	protein_coding	5.1218	3.78057	4.98333	5.17686	6.33249	1.46501e-14	4.77942e-13	0.0550634	Other
ENSG00000104723	TUSC3	protein_coding	2.65082	9.15194	4.81549	3.9239	4.39815	1.46939e-14	4.78556e-13	4.33645	t(12;21)
ENSG00000173320	STOX2	protein_coding	4.14889	-0.420986	-0.182099	-0.224888	1.63142	1.50972e-14	4.90851e-13	4.33099	HeH
ENSG00000237772	AC092620.3	lncRNA	-5.56108	-5.2164	-6.2907	-5.52646	0.322754	1.59011e-14	5.1611e-13	-0.729624	t(9;22)
ENSG00000166889	PATL1	protein_coding	-2.17192	-2.02338	-1.89996	-2.23644	5.53611	1.59308e-14	5.16196e-13	-0.0645213	Other
ENSG00000137843	PAK6	protein_coding	-5.71907	-5.73438	-5.92549	-5.32445	0.0152275	1.59869e-14	5.17134e-13	-0.191109	t(9;22)
ENSG00000110492	MDK	protein_coding	4.59301	5.53629	2.01164	4.2783	4.86257	1.60858e-14	5.19453e-13	0.943279	t(12;21)
ENSG00000241772	AC092620.2	lncRNA	-4.04405	-4.64261	-2.94711	-4.31312	1.44993	1.6297e-14	5.25385e-13	-0.32949	t(12;21)
ENSG00000234268	AP000936.1	pseudogene	-5.0012	-4.85881	-5.78974	-4.84626	0.993148	1.65812e-14	5.33648e-13	-0.788543	t(9;22)
ENSG00000001617	SEMA3F	protein_coding	3.08073	4.05626	0.76731	1.11352	3.88646	1.68785e-14	5.41703e-13	0.975533	t(12;21)
ENSG00000117758	STX12	protein_coding	-2.2391	-2.06147	-1.46163	-1.9838	5.50174	1.68883e-14	5.41703e-13	-0.177627	HeH
ENSG00000113758	DBN1	protein_coding	4.53103	5.0822	3.6553	4.38776	5.66595	1.69878e-14	5.43981e-13	0.551174	t(12;21)
ENSG00000167264	DUS2	protein_coding	-2.14459	-2.39156	-1.47278	-2.17023	4.01116	1.83616e-14	5.85691e-13	-0.22132	t(12;21)
BMThy_chr6_0747	lnc-ELOVL5-2	lncRNA	-3.88274	-4.23144	-4.77382	-3.99413	-0.797221	1.83748e-14	5.85691e-13	-0.542377	t(9;22)
ENSG00000204574	ABCF1	protein_coding	-1.60598	-2.24088	-1.91262	-2.2378	5.41431	1.83825e-14	5.85691e-13	-0.00307151	t(12;21)
BMThy_chr7_0424	BMThy_chr7_0424	lncRNA	7.5707	8.84731	6.92458	6.46175	4.98185	1.8825e-14	5.98791e-13	1.27661	t(12;21)
ENSG00000214903	RPS15AP3	pseudogene	-0.210079	3.74257	0.2073	0.291877	0.561987	1.88594e-14	5.98889e-13	3.45069	t(12;21)
ENSG00000186583	SPATC1	protein_coding	2.42105	3.15034	0.673267	-0.103432	1.67815	1.90582e-14	6.04197e-13	0.729291	t(12;21)
ENSG00000258929	RP11-58E21.3	lncRNA	-3.82916	-4.956	-4.2697	-3.818	1.09281	1.95237e-14	6.17926e-13	-0.686304	t(12;21)
ENSG00000176542	KIAA2018	protein_coding	-1.91288	-1.47507	-2.09832	-2.18643	8.04962	2.01046e-14	6.35258e-13	-0.0881139	Other
ENSG00000177425	PAWR	protein_coding	-5.69008	-6.10222	-1.35949	-3.00601	4.5255	2.03418e-14	6.41693e-13	-0.41214	t(12;21)
ENSG00000183303	OR5P2	protein_coding	7.07258	7.97705	4.64444	4.32185	4.51559	2.07058e-14	6.52096e-13	0.904474	t(12;21)
ENSG00000030419	IKZF2	protein_coding	-4.01146	-2.45599	-1.22723	-0.789575	7.34387	2.09029e-14	6.57218e-13	-1.55546	HeH
ENSG00000137857	DUOX1	protein_coding	-0.296258	2.97522	-2.22707	-1.20971	1.80119	2.15485e-14	6.76403e-13	3.27148	t(12;21)
ENSG00000173894	CBX2	protein_coding	3.95864	5.49183	4.30954	4.28707	5.25163	2.18913e-14	6.86036e-13	1.18229	t(12;21)
ENSG00000067182	TNFRSF1A	protein_coding	5.43778	5.40275	5.61791	5.06031	5.32256	2.24684e-14	7.02966e-13	0.18013	t(9;22)
ENSG00000008083	JARID2	protein_coding	-1.94806	-2.84452	-2.52835	-1.67966	6.53531	2.36632e-14	7.39135e-13	-0.316162	t(12;21)
ENSG00000224478	RP11-13P5.1	lncRNA	-4.48433	-4.34384	-4.96603	-3.73058	-0.392259	2.46024e-14	7.67216e-13	-0.481693	t(9;22)
ENSG00000154127	UBASH3B	protein_coding	3.93148	3.32877	4.09205	4.38487	9.34734	2.50136e-14	7.78767e-13	0.292826	Other
BMThy_chr15_0490	BMThy_chr15_0490	lncRNA	1.30383	4.21788	0.893645	1.31701	0.657592	2.51213e-14	7.80848e-13	2.90087	t(12;21)
BMThy_chr8_0833	BMThy_chr8_0833	lncRNA	7.10103	1.61124	2.89378	5.10683	2.11347	2.59152e-14	8.04214e-13	1.9942	HeH
ENSG00000196533	C1orf186	protein_coding	-4.61663	-4.39436	-3.51092	-0.755883	1.43995	2.63003e-14	8.1484e-13	-0.222267	HeH
ENSG00000147799	ARHGAP39	protein_coding	-4.8427	-2.04492	-3.72966	-3.95685	0.244795	2.69235e-14	8.32796e-13	-0.885853	HeH
BMThy_chr15_0434	lnc-RSL24D1-1	lncRNA	-2.67657	-3.65502	-3.48699	-3.03454	3.35837	2.79527e-14	8.63231e-13	-0.168032	t(12;21)
ENSG00000137875	BCL2L10	protein_coding	-4.03452	-4.69756	-4.66163	-4.65934	-0.457651	2.86548e-14	8.83484e-13	-0.0359299	t(12;21)
ENSG00000119801	YPEL5	protein_coding	-3.43646	-2.6018	-3.02218	-3.45513	8.37613	2.89345e-14	8.90669e-13	-0.0186729	Other
ENSG00000135083	CCNJL	protein_coding	-0.698054	4.06404	1.18129	1.8447	3.2359	2.94806e-14	9.06017e-13	2.21934	t(12;21)
ENSG00000129354	AP1M2	protein_coding	0.0772969	2.11321	-1.36242	-0.484872	-0.197699	3.05963e-14	9.38796e-13	2.03591	t(12;21)
ENSG00000082293	COL19A1	protein_coding	-7.37296	-9.05086	-7.74135	-6.11486	5.59987	3.13348e-14	9.59912e-13	-1.30951	t(12;21)
ENSG00000145358	DDIT4L	protein_coding	8.74592	4.38272	3.2948	6.71935	6.14821	3.18775e-14	9.7497e-13	2.02657	HeH
ENSG00000100678	SLC8A3	protein_coding	-2.76992	4.26018	-1.33617	-0.938753	3.24339	3.43002e-14	1.04739e-12	5.19893	t(12;21)
ENSG00000183960	KCNH8	protein_coding	-4.05715	-5.01363	-4.45477	-4.68397	3.03428	3.4402e-14	1.04882e-12	-0.329666	t(12;21)
ENSG00000125257	ABCC4	protein_coding	-0.414387	2.20727	1.55215	2.43492	4.65729	3.49107e-14	1.06263e-12	0.227649	Other
ENSG00000232527	RP11-14N7.2	lncRNA	-0.341055	2.37337	-0.150388	0.197481	-0.417574	3.51075e-14	1.06692e-12	2.17589	t(12;21)
ENSG00000124214	STAU1	protein_coding	-2.06674	-1.90278	-2.04637	-2.03181	6.02465	3.54001e-14	1.0741e-12	-0.020366	HeH
ENSG00000206195	AP000525.9	lncRNA	0.542745	4.1449	0.609642	0.76479	0.688745	3.57655e-14	1.08347e-12	3.38011	t(12;21)
ENSG00000235117	RP11-229P13.20	lncRNA	4.22853	2.0825	5.10417	4.42558	0.888929	3.62164e-14	1.09539e-12	0.678589	t(9;22)
ENSG00000232884	AF127936.3	lncRNA	-1.78467	3.00784	0.368895	-0.346037	2.70971	3.70594e-14	1.11895e-12	2.63894	t(12;21)
ENSG00000134802	SLC43A3	protein_coding	3.90801	3.16427	2.87519	2.78493	5.07829	3.71127e-14	1.11895e-12	0.743744	HeH
ENSG00000205837	LINC00487	lncRNA	2.88479	5.13658	1.16512	1.58498	3.64636	3.85778e-14	1.16129e-12	2.25179	t(12;21)
ENSG00000169989	TIGD4	protein_coding	-0.0168074	2.39954	-0.919336	-0.390756	1.21425	3.89423e-14	1.17042e-12	2.41635	t(12;21)
ENSG00000168216	LMBRD1	protein_coding	-2.39891	-2.9025	-2.33273	-2.46487	5.76952	3.91298e-14	1.1742e-12	-0.437637	t(12;21)
ENSG00000023734	STRAP	protein_coding	-2.52639	-2.40793	-2.35896	-1.85337	6.00779	3.93343e-14	1.17849e-12	-0.118464	HeH
ENSG00000152465	NMT2	protein_coding	-1.64502	0.000505083	-2.96011	-1.34149	5.34303	4.21134e-14	1.25977e-12	-1.31509	t(9;22)
ENSG00000231925	TAPBP	protein_coding	-2.3471	-2.68318	-1.98479	-2.89023	6.64627	4.43172e-14	1.32162e-12	-0.207052	Other
ENSG00000066294	CD84	protein_coding	-2.06052	-1.37071	-0.452302	0.625116	5.79354	4.43195e-14	1.32162e-12	-0.689819	HeH
ENSG00000198300	PEG3	protein_coding	-2.64531	4.17285	-2.46412	-2.37279	4.90466	4.43964e-14	1.32185e-12	6.54563	t(12;21)
ENSG00000146409	SLC18B1	protein_coding	-1.7236	-3.98961	-3.27121	-1.90034	4.09044	4.52988e-14	1.34662e-12	-0.718393	t(12;21)
ENSG00000104774	MAN2B1	protein_coding	-2.41418	-2.62829	-1.98673	-2.24898	5.18377	4.5437e-14	1.34863e-12	-0.214111	t(12;21)
ENSG00000165178	NCF1C	pseudogene	-2.65533	-4.00515	-1.0784	-2.30903	2.45791	4.61866e-14	1.36874e-12	-1.34981	t(12;21)
ENSG00000130592	LSP1	protein_coding	-0.670323	-3.63228	-1.06214	-0.791961	5.20714	4.73518e-14	1.4011e-12	-2.57013	t(12;21)
ENSG00000051108	HERPUD1	protein_coding	-2.91678	-3.70707	-3.07597	-2.90713	5.93091	4.74872e-14	1.40293e-12	-0.631098	t(12;21)
ENSG00000267886	CTD-2291D10.4	lncRNA	2.92993	3.09681	0.64272	1.26215	3.03798	4.76626e-14	1.40594e-12	0.166879	t(12;21)
ENSG00000136699	SMPD4	protein_coding	-2.02869	-1.89676	-1.95972	-2.16903	4.52643	4.79675e-14	1.41275e-12	-0.140341	Other
ENSG00000214357	NEURL1B	protein_coding	6.14136	7.08173	7.27131	6.19812	6.45425	5.20217e-14	1.52979e-12	0.189582	t(9;22)
ENSG00000176853	FAM91A1	protein_coding	-2.441	-2.13111	-2.54639	-2.13885	7.32219	5.2282e-14	1.53508e-12	-0.105399	t(9;22)
ENSG00000241106	HLA-DOB	protein_coding	-4.92709	-2.82249	-3.38839	-4.11033	3.96578	5.31723e-14	1.55813e-12	-0.816759	HeH
ENSG00000166501	PRKCB	protein_coding	-2.60451	-1.39713	-1.70073	-2.43463	9.04719	5.32587e-14	1.55813e-12	-0.169879	HeH
ENSG00000130158	DOCK6	protein_coding	-3.90209	0.770803	-0.797486	-2.07594	1.71148	5.3312e-14	1.55813e-12	-1.82615	HeH
ENSG00000131686	CA6	protein_coding	0.356849	1.33737	5.99939	0.547811	0.894671	5.34605e-14	1.56008e-12	4.66202	t(9;22)
BMThy_chr8_0051	lnc-EFHA2-2	lncRNA	3.07171	5.75574	2.69332	2.07444	1.35145	5.43053e-14	1.58118e-12	2.68403	t(12;21)
ENSG00000198858	R3HDM4	protein_coding	-3.39065	-3.30405	-2.54892	-3.08609	4.73914	5.4349e-14	1.58118e-12	-0.0866044	HeH
BMThy_chr2_0891	lnc-AC013480.1.1-4	lncRNA	-4.22763	-4.19744	-3.27028	-3.79853	-1.05322	5.53051e-14	1.60654e-12	-0.0301961	HeH
ENSG00000060982	BCAT1	protein_coding	3.66489	2.34841	3.9329	5.23773	6.78768	5.5955e-14	1.62295e-12	1.30483	Other
ENSG00000153814	JAZF1	protein_coding	-3.87022	-4.48602	-4.0208	-3.58969	4.32991	5.83989e-14	1.69126e-12	-0.465224	t(12;21)
ENSG00000183864	TOB2	protein_coding	-2.36057	-2.27384	-1.60837	-2.26807	5.29596	5.93305e-14	1.7137e-12	-0.0867249	HeH
ENSG00000177600	RPLP2	protein_coding	-2.31527	-2.02243	-1.24998	-1.32244	8.01546	5.93532e-14	1.7137e-12	-0.292839	HeH
ENSG00000090520	DNAJB11	protein_coding	-2.32003	-2.45655	-2.22072	-2.36356	6.27786	6.07226e-14	1.75059e-12	-0.0929892	t(12;21)
ENSG00000148773	MKI67	protein_coding	6.46878	5.96246	4.99794	5.54225	7.97589	6.24911e-14	1.79886e-12	0.506322	HeH
ENSG00000156011	PSD3	protein_coding	3.13849	4.38449	3.53146	2.89537	8.99403	6.32904e-14	1.81912e-12	0.85303	t(12;21)
ENSG00000249948	GBA3	other	1.80199	7.37676	3.56819	2.71832	4.67345	6.41102e-14	1.83992e-12	3.80857	t(12;21)
ENSG00000169439	SDC2	protein_coding	4.40825	9.03568	6.36382	6.37266	5.60509	6.50297e-14	1.8635e-12	2.66303	t(12;21)
ENSG00000137727	ARHGAP20	protein_coding	-5.57047	-4.68769	-5.62634	-3.46974	-0.32621	6.86396e-14	1.964e-12	-0.0558658	t(9;22)
ENSG00000184293	CLECL1	protein_coding	0.0831207	-2.9436	2.18708	1.93747	4.18883	6.90807e-14	1.97366e-12	-3.02672	t(12;21)
ENSG00000167912	RP11-25K19.1	lncRNA	5.59557	6.18503	4.56409	5.04429	3.50637	7.07674e-14	2.01883e-12	0.589466	t(12;21)
ENSG00000203943	SAMD13	protein_coding	-1.33343	-0.567107	0.364325	2.20354	-0.353098	7.15659e-14	2.03856e-12	1.83921	Other
ENSG00000269404	SPIB	protein_coding	-2.76026	-5.55638	-2.5883	-2.8817	4.30773	7.2498e-14	2.06203e-12	-2.67468	t(12;21)
ENSG00000151012	SLC7A11	protein_coding	1.28853	6.87974	1.38639	3.7801	4.07175	7.46669e-14	2.12056e-12	3.09964	t(12;21)
ENSG00000048028	USP28	protein_coding	-0.628406	-0.337003	-1.62534	-1.61228	7.00829	7.60674e-14	2.15713e-12	-0.013059	t(9;22)
ENSG00000001561	ENPP4	protein_coding	-3.31087	0.740794	-0.233476	-1.11198	5.09733	7.66701e-14	2.16913e-12	-2.19889	HeH
ENSG00000220515	PGAM1P10	pseudogene	-4.60351	-5.24714	-3.71019	-2.60282	0.00332271	7.67181e-14	2.16913e-12	-0.643633	t(12;21)
ENSG00000042980	ADAM28	protein_coding	-5.20905	-5.73033	-5.3471	-4.35632	4.21872	7.71863e-14	2.17914e-12	-0.383234	t(12;21)
ENSG00000159674	SPON2	protein_coding	-1.14461	-2.16231	0.587321	0.866585	2.59142	7.87905e-14	2.22115e-12	-1.0177	t(12;21)
ENSG00000230069	LRRC37A15P	pseudogene	-1.74291	-2.38683	-2.9549	-2.54185	3.8886	7.90023e-14	2.22383e-12	-0.413049	t(9;22)
ENSG00000151576	QTRTD1	protein_coding	-2.13248	-1.95076	-1.97842	-1.75851	5.78237	7.91374e-14	2.22436e-12	-0.154057	HeH
ENSG00000167604	NFKBID	protein_coding	-4.41071	-5.10332	-4.43327	-5.11924	4.81569	7.98363e-14	2.2407e-12	-0.0159204	Other
ENSG00000131149	GSE1	protein_coding	-3.36093	-2.71722	-1.53223	-1.36598	6.04407	8.01386e-14	2.24588e-12	-0.643711	HeH
ENSG00000165959	CLMN	protein_coding	-2.00314	-0.333641	-2.81432	-2.22209	6.07161	8.05632e-14	2.25447e-12	-0.592231	t(9;22)
ENSG00000007516	BAIAP3	protein_coding	-6.35067	-4.87342	-3.42268	-6.87371	2.64231	8.11305e-14	2.26702e-12	-0.523048	Other
ENSG00000219163	HMGB1P20	pseudogene	-3.75506	-5.16037	-2.80213	-4.42552	-0.12183	8.14305e-14	2.27208e-12	-0.734847	t(12;21)
ENSG00000141968	VAV1	protein_coding	0.00342483	0.572578	0.171602	-0.41321	6.75526	8.64192e-14	2.40775e-12	0.400976	t(12;21)
ENSG00000183826	BTBD9	protein_coding	-2.03837	-1.96958	-2.05709	-2.26679	5.1872	8.77267e-14	2.44062e-12	-0.209694	Other
ENSG00000116852	KIF21B	protein_coding	-2.24292	-3.58622	-2.1591	-2.61514	5.39768	8.92355e-14	2.47898e-12	-0.971079	t(12;21)
ENSG00000117016	RIMS3	protein_coding	-0.279016	-0.956989	2.45233	1.40424	4.64974	8.94904e-14	2.48245e-12	1.04809	t(9;22)
ENSG00000125848	FLRT3	protein_coding	-0.234842	5.72174	-0.892189	2.01702	2.19979	9.01514e-14	2.49715e-12	3.70471	t(12;21)
ENSG00000235162	C12orf75	protein_coding	1.26179	-1.05229	-1.28757	0.666744	4.47631	9.22195e-14	2.55074e-12	-0.235285	t(9;22)
ENSG00000130475	FCHO1	protein_coding	-2.30058	-3.72568	-1.31548	-2.0749	3.85521	9.26965e-14	2.56022e-12	-1.4251	t(12;21)
ENSG00000011105	TSPAN9	protein_coding	0.663266	4.30911	0.854737	1.0028	3.16656	9.32195e-14	2.57094e-12	3.30631	t(12;21)
ENSG00000180769	WDFY3-AS2	lncRNA	3.52437	4.75995	0.944354	1.53116	1.80274	9.62921e-14	2.65186e-12	1.23558	t(12;21)
ENSG00000227706	RP11-301G19.1	lncRNA	6.34506	6.75502	4.76518	3.03929	5.28474	9.88134e-14	2.71737e-12	0.409956	t(12;21)
ENSG00000012660	ELOVL5	protein_coding	-2.43853	-2.58679	-2.12906	-1.73809	6.93321	1.0371e-13	2.84791e-12	-0.148257	t(12;21)
ENSG00000107485	GATA3	protein_coding	0.587094	1.25068	1.74886	3.99314	2.2194	1.08504e-13	2.97528e-12	2.24427	Other
ENSG00000173546	CSPG4	protein_coding	-0.467857	-1.98323	-0.2564	3.78606	2.85287	1.09685e-13	3.00337e-12	4.04246	Other
ENSG00000151005	TKTL2	protein_coding	-5.32897	-4.86335	-5.23711	-4.65712	-0.695405	1.14137e-13	3.12077e-12	-0.0918556	HeH
ENSG00000154640	BTG3	protein_coding	-5.44519	-2.46483	-4.20592	-2.66606	4.16976	1.15818e-13	3.1622e-12	-1.23927	HeH
ENSG00000136213	CHST12	protein_coding	-0.241049	-2.53892	-0.829409	0.0306291	3.07515	1.17645e-13	3.20751e-12	-1.70951	t(12;21)
ENSG00000114541	FRMD4B	protein_coding	7.11123	6.25745	6.5071	6.77968	7.73142	1.19562e-13	3.25513e-12	0.331553	HeH
ENSG00000146376	ARHGAP18	protein_coding	-1.98733	-0.492774	0.328812	0.764621	3.62831	1.21245e-13	3.29623e-12	-1.49456	HeH
ENSG00000197965	MPZL1	protein_coding	0.988383	0.884404	1.54377	2.13413	6.22592	1.30688e-13	3.54791e-12	0.590359	Other
ENSG00000148498	PARD3	protein_coding	5.95477	6.51549	5.8507	5.60803	6.19825	1.36686e-13	3.70548e-12	0.560716	t(12;21)
ENSG00000204472	AIF1	protein_coding	3.80969	4.41627	3.24478	3.00056	5.0008	1.39629e-13	3.77989e-12	0.606579	t(12;21)
ENSG00000233064	RP3-380B8.4	lncRNA	3.19566	6.27642	5.30989	2.13337	2.62004	1.39941e-13	3.78297e-12	0.966528	t(12;21)
ENSG00000257315	ZBED6	protein_coding	-2.08427	-1.75193	-2.23336	-2.00557	6.64676	1.43346e-13	3.86954e-12	-0.149086	t(9;22)
ENSG00000241370	RPP21	protein_coding	-3.01854	-3.39006	-2.65139	-3.60114	0.234027	1.43745e-13	3.87481e-12	-0.211079	Other
ENSG00000185272	RBM11	protein_coding	1.19602	4.66174	2.87222	2.01518	1.67756	1.43967e-13	3.87534e-12	1.78953	t(12;21)
ENSG00000165527	ARF6	protein_coding	-1.79563	-2.44593	-1.70831	-2.00867	4.95243	1.45306e-13	3.90586e-12	-0.437255	t(12;21)
ENSG00000157978	LDLRAP1	protein_coding	-0.0891525	-1.85721	0.413737	0.189298	4.27665	1.48286e-13	3.98036e-12	-1.76806	t(12;21)
ENSG00000113811	SELK	protein_coding	-2.49473	-2.72221	-2.17072	-2.44015	4.27703	1.5212e-13	4.07754e-12	-0.227473	t(12;21)
ENSG00000155254	MARVELD1	protein_coding	5.44764	4.31819	4.11409	3.82217	4.53475	1.52559e-13	4.08358e-12	1.12945	HeH
ENSG00000220205	VAMP2	protein_coding	-2.37273	-2.79118	-2.25059	-2.9636	4.87664	1.5281e-13	4.08458e-12	-0.172419	Other
ENSG00000120690	ELF1	protein_coding	-2.41844	-1.63681	-1.88147	-1.7151	8.61598	1.54496e-13	4.12385e-12	-0.536976	HeH
ENSG00000239291	RP5-867C24.1	pseudogene	-3.00526	-3.48714	-4.0038	-4.04354	1.54451	1.55453e-13	4.1436e-12	-0.0397349	Other
ENSG00000173933	RBM4	protein_coding	-2.82356	-2.60288	-2.96054	-2.93702	5.22785	1.55879e-13	4.14916e-12	-0.0235235	t(9;22)
ENSG00000213085	CCDC19	protein_coding	-5.39716	-6.76261	-5.45205	-6.06195	0.898689	1.635e-13	4.34595e-12	-0.700658	t(12;21)
ENSG00000227028	SLC8A1-AS1	lncRNA	3.41731	5.72648	5.13055	3.1526	3.97855	1.65358e-13	4.38924e-12	0.595934	t(12;21)
ENSG00000147883	CDKN2B	protein_coding	-1.2536	-0.507698	3.72572	-0.952704	0.481539	1.69032e-13	4.48053e-12	4.23342	t(9;22)
ENSG00000261544	RP11-16E23.3	lncRNA	-5.02399	-4.54853	-4.58605	-5.01008	2.82782	1.70843e-13	4.52226e-12	-0.0139058	HeH
ENSG00000141084	RANBP10	protein_coding	-2.76392	-2.73184	-2.70559	-3.03418	5.09321	1.73316e-13	4.58135e-12	-0.27026	Other
ENSG00000109103	UNC119	protein_coding	-2.47698	-2.06703	-2.35097	-2.3204	4.97952	1.75229e-13	4.62552e-12	-0.126012	HeH
ENSG00000169230	PRELID1	protein_coding	-0.972359	-1.36164	0.813008	0.15116	3.57542	1.83033e-13	4.82485e-12	-0.389279	t(12;21)
ENSG00000006712	PAF1	protein_coding	-2.35201	-2.24351	-2.08449	-2.38903	4.81204	1.88954e-13	4.97406e-12	-0.0370216	Other
ENSG00000072694	FCGR2B	protein_coding	-4.8108	-5.36794	-3.16749	-3.61973	2.2999	1.92388e-13	5.05747e-12	-0.557133	t(12;21)
ENSG00000130958	SLC35D2	protein_coding	-0.349446	1.71985	2.34862	1.03467	3.26797	1.93267e-13	5.06965e-12	0.628767	t(9;22)
ENSG00000079263	SP140	protein_coding	-3.37202	-5.99425	-3.72408	-4.13192	5.05089	1.93383e-13	5.06965e-12	-1.86233	t(12;21)
ENSG00000229164	TRAC	other	4.9151	2.73958	4.41078	5.2987	4.88359	1.94497e-13	5.09187e-12	0.383598	Other
ENSG00000110048	OSBP	protein_coding	-1.46115	-1.66258	-1.5837	-1.50994	6.27285	1.94969e-13	5.09725e-12	-0.078874	t(12;21)
ENSG00000145649	GZMA	protein_coding	4.36267	4.3852	6.43597	7.0844	3.45731	1.99254e-13	5.20213e-12	0.648431	Other
ENSG00000237788	RP5-1041C10.3	pseudogene	-3.26381	-3.88167	-4.01264	-4.4042	1.86494	1.99612e-13	5.20437e-12	-0.391557	Other
ENSG00000071575	TRIB2	protein_coding	-2.05942	-3.34952	-0.731333	-0.203233	5.39822	2.05131e-13	5.34095e-12	-1.29011	t(12;21)
ENSG00000139626	ITGB7	protein_coding	-2.55448	-3.63877	-0.512937	-1.19626	5.14304	2.10001e-13	5.46032e-12	-1.08429	t(12;21)
ENSG00000116147	TNR	protein_coding	-1.25354	1.8343	-1.22292	-1.91187	1.76737	2.11319e-13	5.48712e-12	-0.658333	Other
ENSG00000187922	LCN10	protein_coding	6.15042	1.71892	6.13544	3.8268	2.51729	2.14493e-13	5.56195e-12	0.0149723	HeH
ENSG00000114648	KLHL18	protein_coding	-2.02047	-2.06341	-1.86269	-1.67409	4.91304	2.18032e-13	5.64604e-12	-0.0429378	t(12;21)
ENSG00000134255	CEPT1	protein_coding	-2.19651	-2.01064	-1.82335	-1.71381	6.68391	2.22335e-13	5.74969e-12	-0.185867	HeH
ENSG00000187398	LUZP2	protein_coding	-0.955835	4.12169	0.813348	-0.718363	1.81675	2.31271e-13	5.97268e-12	3.30834	t(12;21)
ENSG00000163686	ABHD6	protein_coding	-1.50789	0.627522	-2.07681	-0.779595	2.7459	2.34346e-13	6.03966e-12	-0.568915	t(9;22)
ENSG00000172296	SPTLC3	protein_coding	-0.110899	4.19804	2.06857	1.92591	3.17055	2.34498e-13	6.03966e-12	2.12946	t(12;21)
ENSG00000130702	LAMA5	protein_coding	-3.55323	-6.45016	-2.34186	-5.31214	2.69458	2.41017e-13	6.1992e-12	-1.13802	t(12;21)
ENSG00000188613	NANOS1	protein_coding	0.961634	3.39349	0.475836	0.347612	0.0969368	2.41345e-13	6.19927e-12	2.43186	t(12;21)
ENSG00000135074	ADAM19	protein_coding	-4.551	-4.74317	-3.29418	-4.33271	6.10369	2.41781e-13	6.20213e-12	-0.192174	t(12;21)
ENSG00000160190	SLC37A1	protein_coding	-2.16759	-2.48087	-1.86664	-2.68621	5.16759	2.4484e-13	6.27218e-12	-0.205345	Other
ENSG00000162783	IER5	protein_coding	-3.53607	-3.58251	-2.2037	-3.60808	5.14902	2.45919e-13	6.29137e-12	-0.0255715	Other
ENSG00000260139	CSPG4P13	pseudogene	2.52166	-1.53755	0.509083	1.82507	0.943875	2.53686e-13	6.48139e-12	0.696586	HeH
ENSG00000085117	CD82	protein_coding	-0.169275	-2.27037	-0.376394	-0.502613	5.07148	2.55366e-13	6.51558e-12	-1.76776	t(12;21)
ENSG00000139734	DIAPH3	protein_coding	5.00019	4.33649	3.17025	3.77432	4.62297	2.63687e-13	6.71891e-12	0.663693	HeH
ENSG00000137955	RABGGTB	protein_coding	-2.26013	-2.15477	-2.58907	-2.0354	7.21019	2.65902e-13	6.76631e-12	-0.328945	t(9;22)
ENSG00000121904	CSMD2	protein_coding	-3.41595	2.83007	-3.73257	-1.61037	2.61609	2.78843e-13	7.08616e-12	-0.316623	t(9;22)
ENSG00000205045	SLFN12L	protein_coding	2.15799	3.24008	6.26869	3.31212	3.61584	2.79265e-13	7.08746e-12	2.95657	t(9;22)
ENSG00000171067	C11orf24	protein_coding	-1.58546	-3.41346	-2.27174	-1.89613	2.71527	2.84041e-13	7.1991e-12	-1.14172	t(12;21)
BMThy_chr20_0220	lnc-IDH3B-1	lncRNA	-0.0586797	2.37358	-0.404829	-0.185519	-0.362454	2.91523e-13	7.37893e-12	2.43226	t(12;21)
BMThy_chr10_0457	BMThy_chr10_0457	lncRNA	6.16715	0.93548	1.30884	1.23698	0.975822	2.922e-13	7.38627e-12	4.8583	HeH
ENSG00000117000	RLF	protein_coding	-2.38653	-1.85232	-2.48304	-2.19086	7.33453	3.00018e-13	7.57388e-12	-0.0965119	t(9;22)
BMThy_chr2_1375	BMThy_chr2_1375	lncRNA	-3.54732	-3.85427	-2.56723	-0.997956	1.00714	3.02555e-13	7.62782e-12	-0.306954	t(12;21)
ENSG00000126583	PRKCG	protein_coding	-4.68138	-2.28394	-2.31129	-5.53203	2.49451	3.09859e-13	7.80167e-12	-0.850649	Other
ENSG00000144230	GPR17	protein_coding	0.236469	2.26063	-0.297461	-1.26872	0.947779	3.13607e-13	7.88563e-12	2.02416	t(12;21)
ENSG00000105245	NUMBL	protein_coding	-3.85265	-4.06136	-3.31725	-3.67033	1.89051	3.22684e-13	8.10318e-12	-0.20871	t(12;21)
ENSG00000162688	AGL	protein_coding	-2.56519	-2.78903	-1.56342	-1.15549	4.888	3.24146e-13	8.12922e-12	-0.223839	t(12;21)
ENSG00000223117	RN7SKP296	other	-2.77716	-0.150262	-2.06865	-2.21316	0.0230521	3.24979e-13	8.13939e-12	-0.564001	HeH
ENSG00000182334	OR5P3	protein_coding	6.40378	6.81811	3.46348	3.21383	4.04482	3.26606e-13	8.16942e-12	0.414325	t(12;21)
ENSG00000019582	CD74	protein_coding	-2.54694	-2.10134	-1.56961	-2.63551	10.696	3.40927e-13	8.51648e-12	-0.0885705	Other
ENSG00000132604	TERF2	protein_coding	2.3445	3.48624	3.13984	1.45666	8.42869	3.53872e-13	8.82829e-12	0.346396	t(12;21)
ENSG00000151458	ANKRD50	protein_coding	3.4555	4.25325	1.48597	2.6346	7.7884	3.55168e-13	8.84907e-12	0.797748	t(12;21)
ENSG00000172115	CYCS	protein_coding	-2.57627	-2.82695	-2.08004	-2.33016	5.64388	3.60928e-13	8.98085e-12	-0.250674	t(12;21)
ENSG00000111641	NOP2	protein_coding	-2.3931	-2.30334	-2.07128	-1.72686	5.54258	3.66226e-13	9.1008e-12	-0.0897629	HeH
ENSG00000133316	WDR74	protein_coding	-2.65177	-2.30321	-2.50977	-2.14817	5.43093	3.71133e-13	9.21076e-12	-0.142001	HeH
ENSG00000124224	PPP4R1L	protein_coding	-2.38307	-2.67494	-2.88477	-3.62691	5.20141	3.72064e-13	9.2132e-12	-0.742135	Other
ENSG00000117614	SYF2	protein_coding	-2.38379	-1.82925	-1.67835	-1.565	5.82139	3.72197e-13	9.2132e-12	-0.554534	HeH
ENSG00000250606	PRSS3P2	pseudogene	1.14036	3.03856	0.356764	0.751275	-0.715368	3.80026e-13	9.39481e-12	1.8982	t(12;21)
ENSG00000145041	VPRBP	protein_coding	-1.80731	-1.6641	-1.72966	-1.35565	6.32956	3.99897e-13	9.87326e-12	-0.0776449	HeH
ENSG00000171813	PWWP2B	protein_coding	-3.65351	-5.37849	-4.33967	-2.84804	3.05826	4.03711e-13	9.95457e-12	-1.03881	t(12;21)
ENSG00000111785	RIC8B	protein_coding	3.23233	3.37457	2.74591	3.40942	5.11581	4.062e-13	1.00002e-11	0.034851	Other
BMThy_chr4_0391	BMThy_chr4_0391	lncRNA	6.54729	7.41709	6.73434	3.67629	4.95314	4.06611e-13	1.00002e-11	0.682749	t(12;21)
ENSG00000168734	PKIG	protein_coding	-2.92377	-5.82655	-3.79973	-2.35117	2.62567	4.0721e-13	1.00021e-11	-2.02681	t(12;21)
ENSG00000155657	TTN	protein_coding	-5.79442	-5.74471	-3.38794	-2.63702	9.14573	4.0875e-13	1.0027e-11	-0.0497048	HeH
BMThy_chr12_0330	lnc-ELK3-1	lncRNA	4.9995	5.75689	3.49223	2.00581	2.43612	4.11081e-13	1.00712e-11	0.757394	t(12;21)
BMThy_chr7_0836	BMThy_chr7_0836	lncRNA	0.266355	3.99985	0.065583	0.657445	1.42918	4.27504e-13	1.04601e-11	3.34241	t(12;21)
ENSG00000166349	RAG1	protein_coding	5.55316	8.72326	7.62836	6.90057	10.7619	4.37036e-13	1.06797e-11	1.09489	t(12;21)
ENSG00000196141	SPATS2L	protein_coding	2.13233	0.841993	6.46991	2.31991	4.58195	4.45585e-13	1.08747e-11	4.15	t(9;22)
ENSG00000132704	FCRL2	protein_coding	-6.30014	-6.20495	-3.95217	-5.31846	5.49579	4.49351e-13	1.09526e-11	-0.0951924	HeH
ENSG00000163558	PRKCI	protein_coding	2.97161	3.11255	2.93707	3.06996	5.35383	4.49933e-13	1.09528e-11	0.0425854	t(12;21)
ENSG00000250305	KIAA1456	protein_coding	-1.38591	5.33752	-1.97982	1.68452	3.95554	4.53419e-13	1.10236e-11	3.653	t(12;21)
ENSG00000163492	CCDC141	protein_coding	-5.40066	-5.45649	-2.6234	-2.84365	5.22647	4.65252e-13	1.12969e-11	-0.0558334	t(12;21)
ENSG00000225648	SBDSP1	pseudogene	-3.3671	-3.09887	-2.22783	-2.9304	3.54298	4.78182e-13	1.15961e-11	-0.268228	HeH
ENSG00000211865	TRAJ24	other	3.77763	0.896806	2.57392	3.215	0.00388725	4.79161e-13	1.16051e-11	0.562629	HeH
ENSG00000070756	PABPC1	protein_coding	-1.85133	-2.24941	-1.93337	-1.64935	8.90529	4.81097e-13	1.16372e-11	-0.316043	t(12;21)
ENSG00000154479	CCDC173	protein_coding	-6.17424	-7.03367	-7.91876	-7.48973	1.39415	4.8834e-13	1.17974e-11	-0.429023	t(9;22)
ENSG00000184787	UBE2G2	protein_coding	-0.279231	-2.08181	-1.04291	-1.10196	6.7013	4.89882e-13	1.18197e-11	-0.979855	t(12;21)
ENSG00000054611	TBC1D22A	protein_coding	-2.46846	-2.50975	-1.82079	-2.61183	5.04622	4.91571e-13	1.18455e-11	-0.102084	Other
ENSG00000100253	MIOX	protein_coding	2.29911	-1.19296	1.02428	1.78886	0.101676	4.97572e-13	1.19638e-11	0.510256	HeH
ENSG00000213563	C8orf82	protein_coding	-3.84233	-0.249493	-1.1294	-1.25093	2.15382	4.97748e-13	1.19638e-11	-2.59141	HeH
ENSG00000156171	DRAM2	protein_coding	-2.49877	-2.14872	-1.85698	-1.59042	5.96295	4.98359e-13	1.19638e-11	-0.350046	HeH
ENSG00000100650	SRSF5	protein_coding	-1.49487	-1.83398	-1.82071	-1.99043	8.50379	5.03394e-13	1.20694e-11	-0.156448	Other
ENSG00000052749	RRP12	protein_coding	-3.65453	-3.89969	-3.98575	-3.84357	5.29331	5.0526e-13	1.2099e-11	-0.0860614	t(9;22)
ENSG00000165661	QSOX2	protein_coding	-3.44621	-3.47694	-3.62273	-3.03878	5.69249	5.21523e-13	1.24713e-11	-0.14579	t(9;22)
ENSG00000189319	FAM53B	protein_coding	-1.02864	-2.35109	-0.634288	-0.782933	6.66777	5.22117e-13	1.24713e-11	-1.32245	t(12;21)
ENSG00000142949	PTPRF	protein_coding	-1.52717	1.50193	-2.97064	-0.929765	3.12081	5.25816e-13	1.2544e-11	-1.44347	t(9;22)
ENSG00000104824	HNRNPL	protein_coding	-1.78858	-1.77217	-2.05736	-1.89951	6.91005	5.32026e-13	1.26763e-11	-0.157843	t(9;22)
ENSG00000135925	WNT10A	protein_coding	-5.16098	-5.80721	-4.52147	-5.70881	0.229598	5.339e-13	1.27051e-11	-0.0984029	t(12;21)
ENSG00000180539	C9orf139	protein_coding	3.06927	0.759335	3.59859	3.01912	2.50027	5.46027e-13	1.29775e-11	0.52932	t(9;22)
ENSG00000107968	MAP3K8	protein_coding	-4.03295	-3.69573	-4.12659	-3.85534	5.44263	5.57172e-13	1.32259e-11	-0.0936437	t(9;22)
ENSG00000103034	NDRG4	protein_coding	0.550249	-2.48747	2.8912	0.160501	1.87854	5.65505e-13	1.3407e-11	2.34095	t(9;22)
ENSG00000013441	CLK1	protein_coding	-2.82506	-2.11498	-2.35842	-2.61992	9.27929	5.7684e-13	1.36588e-11	-0.20514	HeH
ENSG00000177663	IL17RA	protein_coding	1.81595	-0.77695	0.0830397	-0.0288111	6.32301	6.05081e-13	1.43098e-11	1.73291	HeH
ENSG00000163131	CTSS	protein_coding	-2.16059	-1.97276	-1.23341	-1.22812	6.90168	6.07361e-13	1.43459e-11	-0.187833	HeH
ENSG00000168036	CTNNB1	protein_coding	-1.81527	-1.39756	-1.6914	-1.38476	8.37241	6.0961e-13	1.43812e-11	-0.123865	HeH
ENSG00000106635	BCL7B	protein_coding	-2.68895	-2.76097	-2.52938	-2.67376	4.02648	6.25394e-13	1.47354e-11	-0.0720175	t(12;21)
ENSG00000267694	RP11-691H4.4	lncRNA	0.92194	1.88377	2.27305	-0.796638	0.606532	6.30256e-13	1.48316e-11	0.389274	t(9;22)
ENSG00000257493	RP11-536C10.20	pseudogene	0.437394	2.20277	0.150827	0.235145	-1.09332	6.54019e-13	1.53719e-11	1.76538	t(12;21)
ENSG00000171621	SPSB1	protein_coding	2.55471	0.237847	2.38591	2.77285	2.84705	6.58556e-13	1.54595e-11	0.218139	Other
ENSG00000124181	PLCG1	protein_coding	-0.131911	1.70313	0.369876	0.217051	6.20406	6.63015e-13	1.5545e-11	1.33325	t(12;21)
ENSG00000163516	ANKZF1	protein_coding	-2.01568	-1.50404	-0.953038	-1.40458	5.80664	6.64379e-13	1.55579e-11	-0.511633	HeH
ENSG00000083223	ZCCHC6	protein_coding	-2.03605	-1.79927	-1.73061	-1.37372	6.96218	6.69981e-13	1.56698e-11	-0.236777	HeH
ENSG00000153914	SREK1	protein_coding	-2.57492	-1.96822	-2.86245	-2.15959	8.79471	6.73826e-13	1.57405e-11	-0.287534	t(9;22)
ENSG00000198561	CTNND1	protein_coding	-0.0425819	-2.17247	-0.395747	-0.310646	6.07774	6.8956e-13	1.60883e-11	-1.77673	t(12;21)
ENSG00000163453	IGFBP7	protein_coding	3.99174	3.68067	4.98057	6.33089	5.10125	7.01502e-13	1.6347e-11	1.35032	Other
ENSG00000125637	PSD4	protein_coding	-2.03762	-2.61989	-0.83895	-1.50437	6.3606	7.04221e-13	1.63903e-11	-0.582266	t(12;21)
ENSG00000138074	SLC5A6	protein_coding	-2.46428	-1.8281	-2.01676	-2.1675	5.16782	7.08132e-13	1.64613e-11	-0.296783	HeH
ENSG00000204389	HSPA1A	protein_coding	6.97793	4.9974	5.67015	4.5874	3.08367	7.16478e-13	1.6635e-11	1.30778	HeH
ENSG00000138639	ARHGAP24	protein_coding	-5.50317	-1.67438	-1.73136	-3.97607	6.3914	7.28348e-13	1.68901e-11	-1.5271	HeH
ENSG00000120709	FAM53C	protein_coding	-2.33492	-2.39219	-2.44234	-2.29577	5.91594	7.33517e-13	1.69893e-11	-0.0501467	t(9;22)
ENSG00000175029	CTBP2	protein_coding	4.22709	3.30639	4.10832	4.16471	5.86248	7.68899e-13	1.77872e-11	0.0623857	HeH
ENSG00000135503	ACVR1B	protein_coding	1.58442	-0.514823	0.485095	1.34665	3.71324	7.7943e-13	1.79886e-11	0.237768	HeH
ENSG00000174469	CNTNAP2	protein_coding	-4.83571	-6.13825	-5.34897	-4.41631	1.54376	7.79491e-13	1.79886e-11	-0.789276	t(12;21)
ENSG00000162231	NXF1	protein_coding	-2.37113	-2.56947	-2.24982	-2.98275	6.78913	7.87455e-13	1.81505e-11	-0.413273	Other
ENSG00000184584	TMEM173	protein_coding	3.92764	2.57595	3.57265	4.57096	3.97232	7.9255e-13	1.82459e-11	0.643322	Other
ENSG00000169926	KLF13	protein_coding	-1.61553	-2.04112	-1.08457	-1.1308	7.55928	8.04534e-13	1.84994e-11	-0.425594	t(12;21)
ENSG00000255310	AF131215.2	lncRNA	-4.61237	-5.87312	-3.29223	-4.39587	1.25582	8.32123e-13	1.91108e-11	-1.26076	t(12;21)
ENSG00000148429	USP6NL	protein_coding	-2.28322	-1.87871	-2.53444	-2.32257	7.29181	8.69419e-13	1.99368e-11	-0.211871	t(9;22)
ENSG00000133872	TMEM66	protein_coding	-1.98071	-2.25763	-1.77132	-1.74667	7.77681	8.70177e-13	1.99368e-11	-0.276915	t(12;21)
ENSG00000139890	REM2	protein_coding	-3.72814	-3.96889	-3.31186	-3.97799	1.45879	9.01386e-13	2.0627e-11	-0.0091077	Other
ENSG00000129315	CCNT1	protein_coding	-2.50346	-2.05833	-2.62371	-2.09351	7.72309	9.23563e-13	2.11092e-11	-0.120255	t(9;22)
ENSG00000267320	AC005780.1	lncRNA	-1.12403	-0.543708	5.20013	-0.138498	0.967331	9.42438e-13	2.15149e-11	5.33863	t(9;22)
ENSG00000227158	AC073621.2	pseudogene	5.52777	1.91472	4.3868	4.11442	1.2659	9.61723e-13	2.19289e-11	1.14097	HeH
ENSG00000114796	KLHL24	protein_coding	-2.70809	-1.78367	-2.46391	-1.9786	8.76766	9.74976e-13	2.22046e-11	-0.24418	HeH
ENSG00000130529	TRPM4	protein_coding	-0.32876	3.52864	-2.22337	-0.0922973	3.00565	9.8192e-13	2.23361e-11	3.62094	t(12;21)
ENSG00000137270	GCM1	protein_coding	-5.17333	-4.8444	-4.93308	-4.40695	-0.62253	9.86374e-13	2.24107e-11	-0.240253	HeH
ENSG00000145016	KIAA0226	protein_coding	-2.48717	-2.54066	-1.87192	-2.51742	6.04945	9.94096e-13	2.25593e-11	-0.0232368	t(12;21)
ENSG00000105374	NKG7	protein_coding	5.1694	3.49853	5.32022	5.0397	3.55261	1.00372e-12	2.27505e-11	0.150819	t(9;22)
ENSG00000211832	TRAJ59	other	3.54095	1.21081	0.356054	3.90574	0.188383	1.00657e-12	2.27881e-11	0.364791	Other
ENSG00000235492	RP11-16L9.4	lncRNA	1.60477	0.578696	0.0482063	6.05147	2.93813	1.00779e-12	2.27888e-11	4.4467	Other
ENSG00000105722	ERF	protein_coding	-2.51364	-2.46269	-1.71632	-2.31244	3.47688	1.03596e-12	2.33979e-11	-0.0509451	HeH
ENSG00000095485	CWF19L1	protein_coding	-1.53965	-1.77065	-1.72737	-1.61752	5.14967	1.0596e-12	2.38878e-11	-0.0432796	t(12;21)
ENSG00000248275	TRIM52-AS1	lncRNA	-2.7003	-2.53003	-1.75803	-2.23437	2.28147	1.06015e-12	2.38878e-11	-0.170263	HeH
ENSG00000130635	COL5A1	protein_coding	6.05459	5.35451	5.79167	4.29766	6.81052	1.08664e-12	2.44559e-11	0.262925	HeH
ENSG00000151240	DIP2C	protein_coding	-2.69676	1.19784	1.41643	-0.194252	4.71669	1.0889e-12	2.44779e-11	-2.5025	HeH
ENSG00000170776	AKAP13	protein_coding	-2.59383	-2.03926	-2.26169	-2.23588	8.96465	1.09759e-12	2.46442e-11	-0.332134	HeH
ENSG00000114737	CISH	protein_coding	2.65813	3.62536	5.2194	2.91769	3.05304	1.10018e-12	2.46733e-11	1.59404	t(9;22)
ENSG00000173406	DAB1	protein_coding	-1.8181	4.77186	-1.6306	2.1162	3.55048	1.10394e-12	2.47286e-11	2.65566	t(12;21)
ENSG00000242953	RP11-803B1.3	pseudogene	-0.504148	2.30867	-0.540813	-0.39416	-0.624583	1.11465e-12	2.49392e-11	2.70283	t(12;21)
ENSG00000138867	GUCD1	protein_coding	-2.94717	-2.83957	-2.30215	-2.25068	6.89214	1.12134e-12	2.50595e-11	-0.107594	HeH
ENSG00000177303	CASKIN2	protein_coding	3.89806	4.19299	2.49713	2.99729	2.86429	1.1644e-12	2.59914e-11	0.294931	t(12;21)
ENSG00000122966	CIT	protein_coding	4.42528	3.99785	2.4754	3.21827	5.76518	1.16848e-12	2.60259e-11	0.427435	HeH
ENSG00000198286	CARD11	protein_coding	-3.27521	-4.14817	-3.41248	-3.67699	4.98003	1.16868e-12	2.60259e-11	-0.471184	t(12;21)
ENSG00000223929	AC007381.2	lncRNA	1.07346	-3.00132	0.931341	0.209869	2.24877	1.19103e-12	2.64927e-11	-3.21119	t(12;21)
BMThy_chr13_0532	lnc-COL4A1-2	lncRNA	1.21865	6.19873	4.85537	2.51732	2.00461	1.2489e-12	2.77366e-11	1.34336	t(12;21)
ENSG00000132912	DCTN4	protein_coding	-1.63554	-1.39965	0.318345	-1.24359	6.97997	1.24985e-12	2.77366e-11	-0.235894	HeH
ENSG00000131381	ZFYVE20	protein_coding	-1.39181	-1.44649	-1.45327	-1.7597	5.24335	1.2808e-12	2.83902e-11	-0.306434	Other
ENSG00000071073	MGAT4A	protein_coding	5.19297	3.99487	4.36875	4.0289	7.88391	1.2944e-12	2.86584e-11	0.824213	HeH
BMThy_chr19_0390	lnc-NFKBID-1	lncRNA	-4.49012	-5.97348	-6.09071	-5.96536	1.73935	1.30206e-12	2.87948e-11	-0.117228	t(9;22)
ENSG00000187912	CLEC17A	protein_coding	-6.20855	-6.57533	-4.68014	-5.1149	3.47409	1.32244e-12	2.92115e-11	-0.36679	t(12;21)
ENSG00000131042	LILRB2	protein_coding	3.99669	3.52146	5.24393	3.34946	4.85752	1.37551e-12	3.03487e-11	1.24724	t(9;22)
ENSG00000198752	CDC42BPB	protein_coding	-1.23069	-5.47566	-5.15456	-2.88781	3.84984	1.42983e-12	3.15107e-11	-0.321101	t(12;21)
ENSG00000006459	KDM7A	protein_coding	-2.7207	-2.90327	-2.88662	-2.62057	6.60929	1.43755e-12	3.16443e-11	-0.0166521	t(12;21)
ENSG00000214900	C14orf182	protein_coding	-3.97003	-4.99097	-4.15134	-4.29311	2.10623	1.44202e-12	3.16791e-11	-0.697857	t(12;21)
ENSG00000111679	PTPN6	protein_coding	-1.22429	-2.17277	-0.184246	-0.585126	6.0054	1.44245e-12	3.16791e-11	-0.948473	t(12;21)
ENSG00000101057	MYBL2	protein_coding	-2.32674	-2.98971	-3.57165	-3.33547	4.7215	1.45486e-12	3.1915e-11	-0.236178	t(9;22)
ENSG00000260493	RP11-219B4.7	lncRNA	-3.77436	-3.13107	-3.98877	-4.01041	-0.507985	1.47393e-12	3.22962e-11	-0.021631	Other
ENSG00000117632	STMN1	protein_coding	2.60902	2.86523	1.58021	2.16546	8.16878	1.49914e-12	3.28109e-11	0.256214	t(12;21)
ENSG00000030110	BAK1	protein_coding	-2.80164	-2.99187	-2.08376	-2.54216	2.49982	1.52608e-12	3.33621e-11	-0.190229	t(12;21)
ENSG00000039523	FAM65A	protein_coding	-2.6787	-2.58099	-2.02097	-3.36499	5.49997	1.52879e-12	3.33833e-11	-0.686287	Other
ENSG00000158473	CD1D	protein_coding	-3.23722	-4.85938	-3.10473	-2.87196	1.76617	1.53719e-12	3.35282e-11	-1.62216	t(12;21)
ENSG00000196235	SUPT5H	protein_coding	-1.90129	-1.81036	-1.41678	-1.71937	5.93926	1.54449e-12	3.36492e-11	-0.0909278	HeH
ENSG00000258890	CEP95	protein_coding	-1.55619	-1.85366	-2.44877	-1.89288	7.05887	1.57613e-12	3.42994e-11	-0.555888	t(9;22)
ENSG00000158966	CACHD1	protein_coding	-0.0900017	3.81461	-1.04098	3.14839	3.20729	1.60756e-12	3.49382e-11	0.666217	t(12;21)
ENSG00000196470	SIAH1	protein_coding	-2.12239	-1.5072	-2.31286	-2.12284	6.31965	1.60915e-12	3.49382e-11	-0.19002	t(9;22)
ENSG00000143297	FCRL5	protein_coding	-5.31173	-6.03718	-6.00576	-4.67107	5.46432	1.67709e-12	3.63719e-11	-0.031422	t(12;21)
ENSG00000234902	AC007879.2	lncRNA	-3.84302	-4.629	-2.68711	-4.49061	-0.536271	1.71144e-12	3.70748e-11	-0.138395	t(12;21)
ENSG00000182944	EWSR1	protein_coding	-1.75935	-1.60744	-2.14182	-1.80714	7.96586	1.71571e-12	3.7125e-11	-0.334677	t(9;22)
ENSG00000269444	CTB-180A7.6	lncRNA	-4.03143	-3.85565	-3.98606	-3.76158	-0.683584	1.72634e-12	3.73129e-11	-0.0453645	HeH
ENSG00000233806	AC131097.3	lncRNA	-0.459369	1.55206	0.010017	-0.82758	5.57081	1.79144e-12	3.86759e-11	1.54205	t(12;21)
BMThy_chr3_0051	BMThy_chr3_0051	lncRNA	7.15514	8.24034	5.75714	5.29466	5.19955	1.81745e-12	3.91932e-11	1.0852	t(12;21)
BMThy_chr8_0008	lnc-DLGAP2-2	lncRNA	0.274767	2.59274	2.70602	-0.425223	0.140082	1.82425e-12	3.92604e-11	0.113278	t(9;22)
ENSG00000100225	FBXO7	protein_coding	-2.03457	-1.53485	-1.86825	-1.59376	7.38299	1.82468e-12	3.92604e-11	-0.16632	HeH
ENSG00000116771	AGMAT	protein_coding	-3.08509	-3.39436	-1.66371	-1.58528	0.86688	1.85976e-12	3.99701e-11	-0.309278	t(12;21)
ENSG00000138166	DUSP5	protein_coding	-6.44089	-6.20364	-6.40845	-5.41379	3.45491	1.86994e-12	4.01437e-11	-0.0324372	HeH
ENSG00000141551	CSNK1D	protein_coding	-2.57731	-3.44145	-2.50057	-3.43369	6.16446	1.88754e-12	4.0476e-11	-0.0077515	t(12;21)
ENSG00000162645	GBP2	protein_coding	0.0950393	0.354541	2.53006	2.26475	5.01812	2.01232e-12	4.31034e-11	0.265302	t(9;22)
ENSG00000188026	RILPL1	protein_coding	3.4321	2.61292	1.15002	1.26693	1.83478	2.01545e-12	4.3122e-11	0.819185	HeH
ENSG00000055211	GINM1	protein_coding	-0.960945	-2.01382	-1.85822	-1.54853	4.94926	2.09826e-12	4.48435e-11	-0.155598	t(12;21)
ENSG00000184304	PRKD1	protein_coding	-0.881384	5.65821	-1.74911	0.638518	2.93368	2.10848e-12	4.50115e-11	5.0197	t(12;21)
ENSG00000120833	SOCS2	protein_coding	7.13756	8.26195	8.90416	7.26104	9.11263	2.14969e-12	4.58399e-11	0.642217	t(9;22)
ENSG00000100364	KIAA0930	protein_coding	0.0621102	-0.966547	0.771122	0.356885	5.46055	2.16038e-12	4.60165e-11	-1.02866	t(12;21)
ENSG00000269653	CTB-102L5.7	lncRNA	-4.48896	-4.66788	-3.42811	-4.94429	1.07477	2.16681e-12	4.61021e-11	-0.276403	Other
ENSG00000006576	PHTF2	protein_coding	-2.33439	-2.36448	-2.24823	-2.39081	6.33031	2.17643e-12	4.62552e-11	-0.0263286	Other
ENSG00000262488	RP11-876N24.1	pseudogene	-2.99344	-0.302321	-1.7653	-3.18756	2.06024	2.23083e-12	4.73587e-11	-0.19412	Other
ENSG00000119844	AFTPH	protein_coding	-2.28287	-1.90723	-1.5751	-1.65949	7.10209	2.30633e-12	4.89069e-11	-0.375638	HeH
ENSG00000256069	A2MP1	pseudogene	-0.600212	0.887175	3.61897	0.119652	-0.806545	2.31973e-12	4.91366e-11	2.7318	t(9;22)
ENSG00000255191	RP11-626H12.1	lncRNA	0.16546	3.14733	1.01938	0.891976	-0.436491	2.37323e-12	5.0214e-11	2.12796	t(12;21)
BMThy_chr6_0919	lnc-TXLNB-2	lncRNA	3.19913	3.65354	1.26762	1.39071	0.574683	2.4028e-12	5.07834e-11	0.454409	t(12;21)
ENSG00000084628	NKAIN1	protein_coding	-1.41544	2.75815	-1.98931	-0.89109	1.50442	2.42086e-12	5.11086e-11	3.64924	t(12;21)
ENSG00000136379	ABHD17C	protein_coding	2.76348	-0.0465388	1.3672	3.23198	2.87647	2.43362e-12	5.13211e-11	0.468495	Other
ENSG00000076053	RBM7	protein_coding	-2.56461	-1.96902	-2.42036	-2.07076	4.79577	2.46202e-12	5.18628e-11	-0.144248	HeH
ENSG00000135587	SMPD2	protein_coding	-1.20488	-2.27784	-1.02732	-0.85675	3.74747	2.50017e-12	5.26083e-11	-1.07296	t(12;21)
ENSG00000111276	CDKN1B	protein_coding	-2.48166	-2.78028	-1.67593	-1.8639	6.88954	2.50838e-12	5.27229e-11	-0.298621	t(12;21)
ENSG00000124496	TRERF1	protein_coding	3.91432	3.70764	4.00856	3.97823	4.98037	2.56381e-12	5.38286e-11	0.0303326	t(9;22)
ENSG00000223725	AC007879.5	lncRNA	-3.50774	-4.48161	-3.23905	-3.83213	0.00580463	2.61978e-12	5.49434e-11	-0.649481	t(12;21)
ENSG00000064651	SLC12A2	protein_coding	-0.457667	1.07934	-0.482382	-0.254415	7.41045	2.65036e-12	5.55238e-11	1.33375	t(12;21)
ENSG00000131095	GFAP	protein_coding	-1.10352	1.51899	-1.81109	-0.872904	-0.270686	2.65492e-12	5.55583e-11	-0.70757	t(9;22)
ENSG00000131480	AOC2	protein_coding	-2.16654	-2.68556	-3.80868	-3.67337	1.25217	2.66652e-12	5.57398e-11	-0.13531	t(9;22)
ENSG00000267206	LCN6	protein_coding	8.72607	4.29665	7.60089	6.42994	2.81332	2.72124e-12	5.68215e-11	1.12518	HeH
ENSG00000162402	USP24	protein_coding	-1.89371	-1.66629	-1.81908	-1.80816	8.79101	2.77137e-12	5.7805e-11	-0.0746312	HeH
ENSG00000069869	NEDD4	protein_coding	5.11151	5.46969	5.05552	5.07856	6.0406	2.79266e-12	5.81854e-11	0.358179	t(12;21)
ENSG00000240754	RP11-38J22.6	lncRNA	-5.26008	-4.63581	-5.15257	-1.46853	1.64896	2.80889e-12	5.84599e-11	-0.107505	HeH
ENSG00000189060	H1F0	protein_coding	4.20549	8.04009	6.02452	5.65638	7.52173	2.84687e-12	5.91858e-11	2.01558	t(12;21)
ENSG00000104763	ASAH1	protein_coding	-2.02055	-1.55582	-1.1848	-0.786662	5.79047	2.87726e-12	5.97525e-11	-0.464732	HeH
ENSG00000006634	DBF4	protein_coding	-2.71869	-2.5186	-2.5597	-2.47557	4.41709	2.8955e-12	6.00659e-11	-0.158989	HeH
ENSG00000166888	STAT6	protein_coding	-2.01173	-1.98828	-1.2972	-1.59281	7.11902	2.95026e-12	6.11354e-11	-0.0234493	HeH
ENSG00000176887	SOX11	protein_coding	-0.99224	5.48165	-2.15516	3.11645	5.86472	2.96149e-12	6.13015e-11	2.3652	t(12;21)
ENSG00000157557	ETS2	protein_coding	5.27911	4.5488	5.02484	4.38387	8.18807	3.0509e-12	6.3084e-11	0.254274	HeH
ENSG00000198218	QRICH1	protein_coding	-1.61105	-1.40496	-1.70147	-1.57045	6.739	3.1683e-12	6.54405e-11	-0.0904179	t(9;22)
ENSG00000110497	AMBRA1	protein_coding	-1.0519	-0.333167	0.328775	-0.869607	6.28563	3.18831e-12	6.57319e-11	-0.182293	HeH
ENSG00000114631	PODXL2	protein_coding	-4.2191	-0.542392	-0.940954	-3.13133	3.02035	3.1893e-12	6.57319e-11	-1.08777	HeH
ENSG00000169575	VPREB1	protein_coding	8.49293	6.09455	5.87073	8.12256	6.79102	3.20765e-12	6.60388e-11	0.370372	HeH
ENSG00000176244	ACBD7	protein_coding	2.54505	3.4125	1.14698	1.03148	1.43688	3.26741e-12	6.71967e-11	0.867443	t(12;21)
ENSG00000122707	RECK	protein_coding	2.49783	3.15836	2.21255	1.67516	5.92383	3.28417e-12	6.74686e-11	0.660537	t(12;21)
ENSG00000100290	BIK	protein_coding	-0.304951	0.313291	2.70933	3.39926	0.889541	3.36751e-12	6.91064e-11	0.689936	Other
BMThy_chr2_0201	/lnc-VRK2-2/lnc-VRK2-3	lncRNA	4.77537	7.06386	1.99946	3.07468	3.90854	3.5154e-12	7.20638e-11	2.28849	t(12;21)
ENSG00000173715	C11orf80	protein_coding	-3.34081	-2.74365	-2.92694	-3.15008	4.08857	3.54838e-12	7.26618e-11	-0.190729	HeH
ENSG00000116991	SIPA1L2	protein_coding	6.08861	5.35623	3.52005	3.51853	7.12602	3.72017e-12	7.6098e-11	0.732379	HeH
BMThy_chr12_0574	lnc-H3F3C-1	lncRNA	1.71374	1.04188	-0.608152	-2.19637	0.968699	3.74448e-12	7.65133e-11	-1.58822	Other
ENSG00000064886	CHI3L2	protein_coding	-3.2727	-2.46641	-1.54955	-0.0372812	2.74543	3.8707e-12	7.90079e-11	-0.806286	HeH
ENSG00000152894	PTPRK	protein_coding	-5.36722	-0.152531	-6.64906	-3.28459	7.53103	3.89595e-12	7.9375e-11	-1.28183	t(9;22)
ENSG00000115109	EPB41L5	protein_coding	-1.59086	-5.53209	-4.90833	-2.99259	4.12674	3.897e-12	7.9375e-11	-0.62376	t(12;21)
ENSG00000103316	CRYM	protein_coding	-5.17303	-6.18197	-4.139	-2.87169	1.21766	3.92872e-12	7.99357e-11	-1.00894	t(12;21)
ENSG00000064201	TSPAN32	protein_coding	-2.89339	-3.8579	-1.80071	-1.34451	3.24795	3.98608e-12	8.10163e-11	-0.964509	t(12;21)
BMThy_chr13_0531	BMThy_chr13_0531	lncRNA	0.00817202	2.8913	0.336891	0.407003	-0.757261	4.00934e-12	8.14025e-11	2.48429	t(12;21)
ENSG00000260400	RP11-119F7.5	lncRNA	-2.61786	1.09341	-1.76331	-0.629624	2.15868	4.05114e-12	8.21637e-11	-0.854541	HeH
ENSG00000138593	SECISBP2L	protein_coding	-2.20127	-1.71911	-2.08552	-2.00803	7.85137	4.08499e-12	8.27622e-11	-0.115746	HeH
ENSG00000004399	PLXND1	protein_coding	5.01685	4.29806	4.78105	3.50374	5.69043	4.28207e-12	8.66412e-11	0.235794	HeH
ENSG00000130175	PRKCSH	protein_coding	-2.4614	-2.70735	-2.23922	-2.61749	5.16195	4.28856e-12	8.66412e-11	-0.0898612	t(12;21)
ENSG00000115919	KYNU	protein_coding	-5.77885	-6.42424	-4.84674	-4.32517	2.41134	4.29007e-12	8.66412e-11	-0.645384	t(12;21)
ENSG00000243660	ZNF487	protein_coding	-3.07749	-2.74776	-2.86709	-2.70067	2.83652	4.32122e-12	8.71781e-11	-0.210401	HeH
ENSG00000168259	DNAJC7	protein_coding	-1.79489	-1.99168	-1.82415	-1.86676	6.00783	4.39588e-12	8.85907e-11	-0.12492	t(12;21)
ENSG00000259779	RP11-231E4.2	lncRNA	6.65846	5.36234	2.42637	3.26795	2.92853	4.40082e-12	8.85966e-11	1.29613	HeH
ENSG00000074706	IPCEF1	protein_coding	7.54687	4.80766	4.26717	5.85777	6.24187	4.4276e-12	8.90419e-11	1.6891	HeH
ENSG00000127418	FGFRL1	protein_coding	-2.29724	-3.83649	-4.24328	-2.68858	2.52616	4.47043e-12	8.98085e-11	-0.406787	t(9;22)
ENSG00000179799	OR7E22P	pseudogene	-0.257453	1.82096	-0.428812	-0.538618	-0.785483	4.57054e-12	9.17231e-11	2.07841	t(12;21)
ENSG00000066084	DIP2B	protein_coding	-1.70623	-1.71938	-2.17423	-1.81285	7.65469	4.58664e-12	9.19496e-11	-0.361385	t(9;22)
ENSG00000182831	C16orf72	protein_coding	-2.07605	-1.9821	-1.80669	-1.92707	6.64891	4.60841e-12	9.22891e-11	-0.0939518	HeH
ENSG00000260735	RP11-72I8.1	lncRNA	-3.5638	-4.20265	-2.36391	-3.02216	0.510136	4.7571e-12	9.51669e-11	-0.638851	t(12;21)
ENSG00000165046	LETM2	protein_coding	-0.967202	-2.60582	-1.90703	-1.76447	1.84637	4.86925e-12	9.73084e-11	-0.698785	t(12;21)
ENSG00000107679	PLEKHA1	protein_coding	-3.07058	-3.9372	-3.15255	-3.59355	4.94269	4.8883e-12	9.7587e-11	-0.343645	t(12;21)
ENSG00000260655	CTA-250D10.23	lncRNA	-5.16704	-4.22495	-3.15816	-3.92988	4.25456	4.9731e-12	9.91762e-11	-0.942089	HeH
ENSG00000175707	C1orf172	protein_coding	0.733336	3.70063	-0.764095	0.809409	0.827155	5.08973e-12	1.01396e-10	2.89123	t(12;21)
ENSG00000058866	DGKG	protein_coding	-3.30376	-0.0967906	-1.29405	-1.56594	3.5128	5.11679e-12	1.01829e-10	-1.73782	HeH
ENSG00000081237	PTPRC	protein_coding	-3.67146	-2.66689	-1.94929	-1.83008	9.28395	5.18993e-12	1.03177e-10	-1.00458	HeH
ENSG00000251468	RP11-369K16.1	pseudogene	-1.26486	2.29073	-1.29405	-0.284051	0.187197	5.22513e-12	1.03769e-10	2.57478	t(12;21)
ENSG00000185033	SEMA4B	protein_coding	-2.80592	-3.10487	-2.51644	-3.04059	4.69248	5.25038e-12	1.04162e-10	-0.0642756	t(12;21)
ENSG00000115520	COQ10B	protein_coding	-2.85723	-2.42034	-1.89378	-2.33927	4.32697	5.3331e-12	1.05693e-10	-0.436886	HeH
ENSG00000037637	FBXO42	protein_coding	-1.26673	-1.28096	-1.58124	-1.3776	6.09282	5.42395e-12	1.07382e-10	-0.203634	t(9;22)
ENSG00000237603	HMGB3P12	pseudogene	5.53706	7.06151	3.93339	3.81371	3.52148	5.4838e-12	1.08454e-10	1.52446	t(12;21)
ENSG00000248210	RP11-24I21.1	lncRNA	5.88243	6.08032	7.66694	3.04724	4.04757	5.51596e-12	1.08977e-10	1.58662	t(9;22)
ENSG00000114021	NIT2	protein_coding	-0.917232	-1.66366	-1.55009	-0.640425	4.39914	5.55407e-12	1.09617e-10	-0.113569	t(12;21)
ENSG00000134247	PTGFRN	protein_coding	-2.37012	-0.270682	-0.805916	2.73381	1.17291	5.57281e-12	1.09873e-10	3.0045	Other
ENSG00000224557	HLA-DPB2	pseudogene	-4.18384	-0.546922	-1.94683	-2.71862	0.711381	5.67672e-12	1.11806e-10	-1.46522	HeH
ENSG00000227039	ITGB2-AS1	lncRNA	-2.8509	-4.77728	-3.53767	-3.25011	3.49483	5.68906e-12	1.11934e-10	-1.23961	t(12;21)
ENSG00000233137	RP11-220I1.1	lncRNA	-2.37114	-2.45118	-2.70035	-2.36479	7.26764	5.73662e-12	1.12753e-10	-0.249174	t(9;22)
ENSG00000161904	LEMD2	protein_coding	-1.31822	-1.73279	-1.66024	-1.7298	5.78629	5.98225e-12	1.1746e-10	-0.00298709	t(12;21)
ENSG00000178922	HYI	protein_coding	3.8956	5.01366	2.89855	3.95423	3.27774	6.07563e-12	1.19171e-10	1.05943	t(12;21)
BMThy_chr1_1180	lnc-NOTCH2-2	lncRNA	-5.19144	-4.98655	-4.64397	-4.39592	-0.504547	6.29494e-12	1.23341e-10	-0.204891	HeH
ENSG00000261884	CTC-479C5.12	protein_coding	-2.4688	-2.15088	-1.94127	-2.04644	3.02342	6.30116e-12	1.23341e-10	-0.317922	HeH
ENSG00000179241	LDLRAD3	protein_coding	-1.04342	-0.638412	-0.320474	4.03991	2.17538	6.46934e-12	1.2649e-10	4.36039	Other
ENSG00000140750	ARHGAP17	protein_coding	-2.70755	-2.48155	-2.58949	-3.00008	6.51077	6.47529e-12	1.2649e-10	-0.292536	Other
ENSG00000158158	CNNM4	protein_coding	-2.00308	-2.00044	-1.93079	-2.18803	3.92502	6.48863e-12	1.26621e-10	-0.184948	Other
ENSG00000158792	SPATA2L	protein_coding	-2.6831	-2.61342	-1.30646	-1.76486	1.32381	6.58035e-12	1.2828e-10	-0.0696868	HeH
ENSG00000162407	PPAP2B	protein_coding	0.461238	-1.25508	-3.17269	-3.17682	2.43955	6.78251e-12	1.32086e-10	-0.0041351	Other
ENSG00000084070	SMAP2	protein_coding	-2.63811	-2.27887	-1.58216	-2.46403	7.68779	6.88258e-12	1.33898e-10	-0.17408	HeH
ENSG00000106245	BUD31	protein_coding	-2.48955	-2.5583	-1.96256	-2.52908	3.7574	6.93106e-12	1.34704e-10	-0.029216	t(12;21)
ENSG00000133101	CCNA1	protein_coding	-0.00982356	-2.0356	0.25034	3.11992	2.20209	7.39835e-12	1.43639e-10	2.86958	Other
BMThy_chr11_0469	BMThy_chr11_0469	lncRNA	4.88701	4.50712	1.81677	2.17585	1.19091	7.41672e-12	1.4385e-10	0.379886	HeH
ENSG00000059691	PET112	protein_coding	1.48475	0.167182	0.413007	0.641073	4.27482	7.49359e-12	1.45193e-10	0.843681	HeH
ENSG00000040199	PHLPP2	protein_coding	-1.60527	-1.93125	-2.04765	-2.10255	5.47358	7.51951e-12	1.45548e-10	-0.0549041	Other
ENSG00000185347	C14orf80	protein_coding	-2.94111	-3.45504	-2.83676	-3.24106	2.85599	7.64965e-12	1.47917e-10	-0.213982	t(12;21)
ENSG00000015133	CCDC88C	protein_coding	-2.18704	-2.51208	-1.86354	-2.5896	6.54652	7.69683e-12	1.48678e-10	-0.0775218	Other
ENSG00000158477	CD1A	protein_coding	-0.532886	-3.71167	-1.71164	-1.11667	0.1398	7.84086e-12	1.51307e-10	-2.00004	t(12;21)
ENSG00000110665	C11orf21	protein_coding	-2.35184	-4.09236	-1.76177	-1.60329	4.01442	7.86744e-12	1.51667e-10	-1.74052	t(12;21)
ENSG00000272256	RP11-489E7.4	lncRNA	-5.11445	-4.10748	-4.13616	-4.55109	0.562385	7.91292e-12	1.5239e-10	-0.56336	HeH
ENSG00000106588	PSMA2	protein_coding	-2.59048	-2.52898	-2.76811	-2.42558	4.26042	8.03099e-12	1.54507e-10	-0.177634	t(9;22)
ENSG00000135473	PAN2	protein_coding	-1.4577	-1.42724	-1.7026	-1.48014	6.75731	8.10325e-12	1.55741e-10	-0.222456	t(9;22)
ENSG00000131620	ANO1	protein_coding	0.186987	6.39034	3.53631	2.7951	4.12272	8.23064e-12	1.5803e-10	2.85404	t(12;21)
ENSG00000197943	PLCG2	protein_coding	-2.58021	-2.46923	-2.28821	-2.51654	7.95291	8.31919e-12	1.5957e-10	-0.0636684	HeH
ENSG00000157764	BRAF	protein_coding	-1.67247	-1.29868	-1.92196	-1.50561	7.17461	8.48327e-12	1.62554e-10	-0.249487	t(9;22)
BMThy_chr2_1170	lnc-MKI67IP-5	lncRNA	-0.199493	4.94472	1.42032	1.70068	2.09151	8.58597e-12	1.64356e-10	3.24403	t(12;21)
ENSG00000161940	BCL6B	protein_coding	4.35888	2.68255	3.08457	0.708293	4.85176	8.65049e-12	1.65425e-10	1.2743	HeH
ENSG00000113141	IK	protein_coding	-1.77196	-1.44407	-1.65971	-1.44808	4.80985	8.88247e-12	1.69692e-10	-0.112252	HeH
ENSG00000268518	CTD-2545M3.8	lncRNA	1.65712	3.72924	-0.115086	0.353923	0.67171	9.00922e-12	1.71941e-10	2.07213	t(12;21)
ENSG00000117298	ECE1	protein_coding	-4.06459	-4.47032	-3.45622	-3.7843	3.73301	9.02813e-12	1.7213e-10	-0.405735	t(12;21)
BMThy_chr3_0394	BMThy_chr3_0394	lncRNA	0.288302	2.48317	-0.591118	-0.50333	0.0434474	9.07387e-12	1.72829e-10	2.19487	t(12;21)
ENSG00000129071	MBD4	protein_coding	-1.94689	-1.59779	-1.90467	-1.46544	6.06132	9.30892e-12	1.77129e-10	-0.0422189	HeH
ENSG00000038219	BOD1L1	protein_coding	-1.21905	-1.75906	-1.96997	-1.75437	8.18923	9.32165e-12	1.77195e-10	-0.210908	t(9;22)
ENSG00000101333	PLCB4	protein_coding	-0.0619786	5.09728	-0.428274	0.905839	3.37361	9.35029e-12	1.77562e-10	4.19144	t(12;21)
ENSG00000159720	ATP6V0D1	protein_coding	-1.90472	-2.79077	-2.31055	-2.66011	5.09308	9.37377e-12	1.77831e-10	-0.130664	t(12;21)
ENSG00000273033	RP11-67L2.2	lncRNA	-2.44314	-2.74299	-2.42616	-2.46132	3.61025	9.4226e-12	1.7858e-10	-0.281672	t(12;21)
ENSG00000034713	GABARAPL2	protein_coding	-2.1316	-1.69067	-1.78343	-1.75449	5.47831	9.9141e-12	1.87709e-10	-0.348171	HeH
ENSG00000065675	PRKCQ	protein_coding	3.59222	5.0769	4.68089	4.82107	4.91884	9.97209e-12	1.88609e-10	0.255834	t(12;21)
ENSG00000086300	SNX10	protein_coding	-5.1204	-4.05093	-3.93794	-3.0373	4.08558	9.98141e-12	1.88609e-10	-1.06946	HeH
ENSG00000132185	FCRLA	protein_coding	-5.53879	-5.80345	-4.00266	-3.20889	4.72545	1.00147e-11	1.89051e-10	-0.264655	t(12;21)
ENSG00000232437	RP11-487I5.4	pseudogene	-3.83102	-3.93984	-5.08322	-4.27261	0.87854	1.00623e-11	1.89762e-10	-0.810612	t(9;22)
ENSG00000254951	RP11-494M8.4	lncRNA	6.94811	7.19491	4.2812	3.6516	5.48168	1.01835e-11	1.91858e-10	0.2468	t(12;21)
ENSG00000164114	MAP9	protein_coding	-5.86775	-5.60747	-6.44794	-4.64921	2.567	1.03098e-11	1.94045e-10	-0.580189	t(9;22)
ENSG00000196371	FUT4	protein_coding	3.31733	3.25861	2.84052	3.38057	5.3802	1.03643e-11	1.94879e-10	0.0632416	Other
ENSG00000141447	OSBPL1A	protein_coding	4.01559	1.06717	1.58558	3.96804	3.70713	1.03749e-11	1.94887e-10	0.0475563	HeH
ENSG00000115884	SDC1	protein_coding	2.08234	4.92551	2.24789	2.02479	2.47959	1.06829e-11	2.00475e-10	2.67761	t(12;21)
ENSG00000108578	BLMH	protein_coding	2.60344	1.88669	1.5242	2.11002	5.42194	1.07176e-11	2.00928e-10	0.493421	HeH
ENSG00000011426	ANLN	protein_coding	5.66451	5.8048	4.58608	5.43263	5.64185	1.07974e-11	2.02227e-10	0.140293	t(12;21)
ENSG00000164078	MST1R	protein_coding	-0.759011	1.4368	-1.4389	-1.23134	1.9348	1.1092e-11	2.0754e-10	-0.20756	t(9;22)
ENSG00000250602	RP11-517I3.1	lncRNA	0.769444	3.76569	3.34506	0.423021	0.321217	1.11135e-11	2.07738e-10	0.420622	t(12;21)
ENSG00000117523	PRRC2C	protein_coding	-2.40029	-2.28949	-2.62365	-2.42474	9.04039	1.13397e-11	2.11702e-10	-0.198902	t(9;22)
ENSG00000126882	FAM78A	protein_coding	-1.59985	-2.95498	-1.64898	-1.08497	4.71334	1.13477e-11	2.11702e-10	-1.30601	t(12;21)
ENSG00000070423	RNF126	protein_coding	-2.49639	-2.46916	-1.78635	-2.34667	3.38562	1.13743e-11	2.1199e-10	-0.02723	HeH
ENSG00000197410	DCHS2	protein_coding	6.38905	-0.0321197	2.06219	4.1003	4.42417	1.14047e-11	2.1235e-10	2.28875	HeH
ENSG00000128040	SPINK2	protein_coding	-0.801033	-0.443534	-0.232839	3.16907	1.67173	1.15254e-11	2.14388e-10	3.40191	Other
ENSG00000186187	ZNRF1	protein_coding	5.22869	4.20491	2.76373	5.22139	4.59221	1.16077e-11	2.15709e-10	0.00729881	HeH
ENSG00000151062	CACNA2D4	protein_coding	3.83445	1.55504	1.70644	3.93454	3.59991	1.17417e-11	2.17986e-10	0.100092	Other
ENSG00000090920	FCGBP	protein_coding	-4.58775	-4.2359	-4.37774	-5.51927	1.93048	1.18978e-11	2.20671e-10	-0.931519	Other
ENSG00000165511	C10orf25	protein_coding	5.1414	4.05239	4.81334	4.37358	4.12841	1.20102e-11	2.22538e-10	0.328061	HeH
ENSG00000248837	RP11-412P11.1	lncRNA	-0.76193	2.19527	-0.664056	-0.564288	-0.549432	1.20534e-11	2.23123e-10	2.75956	t(12;21)
ENSG00000106682	EIF4H	protein_coding	-2.02557	-1.80317	-1.55381	-1.70518	5.83667	1.22659e-11	2.26835e-10	-0.222397	HeH
ENSG00000171604	CXXC5	protein_coding	-4.32882	-3.68663	-2.86489	-1.05584	5.11109	1.2471e-11	2.30406e-10	-0.642183	HeH
ENSG00000068831	RASGRP2	protein_coding	-0.880373	-2.28398	-0.643123	-1.18218	7.12746	1.25511e-11	2.31662e-10	-1.1018	t(12;21)
ENSG00000095564	BTAF1	protein_coding	-1.7561	-2.07455	-2.11642	-1.69071	8.39288	1.26023e-11	2.32381e-10	-0.0418689	t(9;22)
ENSG00000111696	NT5DC3	protein_coding	-0.859813	-3.27708	-3.25504	-2.15969	3.11992	1.27635e-11	2.35126e-10	-0.022039	t(12;21)
ENSG00000254665	RP11-152H18.3	lncRNA	-2.97964	-3.85422	-5.19619	-4.53126	0.827358	1.30105e-11	2.39446e-10	-0.664928	t(9;22)
ENSG00000109861	CTSC	protein_coding	0.815889	-0.0507941	1.48318	2.20415	5.25159	1.30584e-11	2.40096e-10	0.720965	Other
ENSG00000164048	ZNF589	protein_coding	-1.67644	-2.61495	-2.21771	-1.89928	3.37245	1.30757e-11	2.40182e-10	-0.397236	t(12;21)
ENSG00000262151	RP11-876N24.2	lncRNA	-2.97342	-0.323377	-2.65171	-2.88189	1.41617	1.33166e-11	2.44373e-10	-0.0915323	HeH
ENSG00000242028	HYPK	protein_coding	-2.53022	-3.28543	-2.99184	-3.264	3.31618	1.33596e-11	2.44926e-10	-0.0214248	t(12;21)
ENSG00000012048	BRCA1	protein_coding	3.84251	3.19935	2.188	3.09632	6.87029	1.34066e-11	2.45551e-10	0.643157	HeH
ENSG00000165996	PTPLA	protein_coding	6.68504	7.18077	6.03897	6.46559	4.53207	1.34993e-11	2.47013e-10	0.495738	t(12;21)
ENSG00000233891	AC007131.2	lncRNA	2.27082	5.47074	1.37972	2.62724	1.92544	1.35767e-11	2.48191e-10	2.8435	t(12;21)
ENSG00000175048	ZDHHC14	protein_coding	-3.73289	-4.78751	-3.36402	-2.59248	2.43762	1.35991e-11	2.48363e-10	-1.05463	t(12;21)
ENSG00000172081	MOB3A	protein_coding	-3.17412	-4.29283	-2.70147	-3.11245	6.29395	1.36686e-11	2.49393e-10	-1.11871	t(12;21)
ENSG00000101412	E2F1	protein_coding	4.06468	4.1666	3.46313	3.58217	5.18149	1.36967e-11	2.49488e-10	0.101924	t(12;21)
ENSG00000169372	CRADD	protein_coding	-0.955047	0.12202	1.80922	0.594014	3.91384	1.36999e-11	2.49488e-10	1.2152	t(9;22)
ENSG00000020577	SAMD4A	protein_coding	0.346479	-2.65261	0.161967	0.182577	3.22932	1.41169e-11	2.56837e-10	-2.81458	t(12;21)
ENSG00000100784	RPS6KA5	protein_coding	-2.36998	-2.51273	-2.76072	-2.46257	4.95159	1.41769e-11	2.57683e-10	-0.247989	t(9;22)
ENSG00000204304	PBX2	protein_coding	-0.079976	-0.651952	-1.06364	-1.39998	4.8041	1.42204e-11	2.58227e-10	-0.336343	Other
ENSG00000261182	RP11-201A3.1	lncRNA	3.88623	6.2083	0.934141	1.71457	2.32006	1.45486e-11	2.63936e-10	2.32207	t(12;21)
ENSG00000230138	RP11-117D22.2	lncRNA	-3.2104	-0.258834	-2.22397	-3.39534	1.61183	1.47361e-11	2.67083e-10	-0.184944	Other
ENSG00000172508	CARNS1	protein_coding	-2.14588	-4.49635	-0.759241	-2.77618	2.43699	1.49505e-11	2.70711e-10	-1.72018	t(12;21)
ENSG00000113555	PCDH12	protein_coding	5.09406	4.81543	2.01611	1.81299	2.69942	1.50078e-11	2.71492e-10	0.278625	HeH
ENSG00000112893	MAN2A1	protein_coding	-2.10469	-1.72846	-2.3925	-1.66157	7.45148	1.5358e-11	2.77564e-10	-0.287814	t(9;22)
ENSG00000183723	CMTM4	protein_coding	5.65038	2.96219	3.43146	3.76376	3.45105	1.5455e-11	2.79052e-10	1.88663	HeH
ENSG00000105287	PRKD2	protein_coding	-1.14153	-2.34656	-0.791446	-1.89977	6.23418	1.56547e-11	2.82391e-10	-0.446793	t(12;21)
ENSG00000198964	SGMS1	protein_coding	-2.3507	-1.63382	-1.9582	-2.26252	4.72333	1.57289e-11	2.83461e-10	-0.0881856	HeH
ENSG00000136141	LRCH1	protein_coding	-2.11312	-2.11703	-2.23333	-2.34611	6.43381	1.58248e-11	2.84921e-10	-0.112781	Other
ENSG00000006715	VPS41	protein_coding	-1.64088	-1.64686	-1.83149	-1.63367	6.60311	1.60342e-11	2.8842e-10	-0.184632	t(9;22)
ENSG00000117280	RAB7L1	protein_coding	-1.72752	-2.18311	-0.273889	-0.974531	3.81299	1.60657e-11	2.88714e-10	-0.455588	t(12;21)
ENSG00000128322	IGLL1	protein_coding	6.00043	5.74252	5.55882	7.66766	6.69765	1.62597e-11	2.91925e-10	1.66722	Other
ENSG00000130724	CHMP2A	protein_coding	-1.93186	-2.04132	-1.24994	-1.77505	3.66394	1.64959e-11	2.95887e-10	-0.109461	t(12;21)
ENSG00000172071	EIF2AK3	protein_coding	-3.93141	-2.77758	-3.45926	-3.55849	8.41384	1.65824e-11	2.97159e-10	-0.372921	HeH
ENSG00000237276	ANO7P1	pseudogene	-3.48627	-3.89695	-3.64373	-3.85449	-0.363331	1.66831e-11	2.98684e-10	-0.0424592	t(12;21)
ENSG00000117480	FAAH	protein_coding	-0.633696	2.78731	1.32937	1.9224	4.13499	1.68987e-11	3.0226e-10	0.864913	t(12;21)
ENSG00000143554	SLC27A3	protein_coding	4.23441	4.32423	4.07221	3.10139	5.42008	1.69933e-11	3.03668e-10	0.0898216	t(12;21)
ENSG00000106462	EZH2	protein_coding	-2.17132	-1.37121	-2.49502	-2.00824	6.77204	1.71633e-11	3.06419e-10	-0.323704	t(9;22)
ENSG00000171522	PTGER4	protein_coding	-1.67054	-2.90638	-0.58386	-0.528328	5.47876	1.72296e-11	3.07314e-10	-1.23584	t(12;21)
ENSG00000111962	UST	protein_coding	-4.68429	-4.1307	-2.19322	-2.84751	2.75674	1.74356e-11	3.10698e-10	-0.553592	HeH
ENSG00000211899	IGHM	other	-2.94161	-3.6983	-2.67315	-2.75826	8.89561	1.77345e-11	3.15731e-10	-0.756686	t(12;21)
ENSG00000146276	GABRR1	protein_coding	-0.692969	3.29243	-0.339449	-0.26393	0.351549	1.79925e-11	3.20025e-10	3.55636	t(12;21)
ENSG00000241261	RPL17P19	pseudogene	1.69683	4.16667	-0.0849859	0.21543	0.92958	1.81071e-11	3.21763e-10	2.46984	t(12;21)
ENSG00000136205	TNS3	protein_coding	-1.01749	-0.96541	-1.35207	-2.23932	6.58502	1.81567e-11	3.22344e-10	-0.887257	Other
ENSG00000179820	MYADM	protein_coding	-3.1988	-2.34402	-2.22476	-3.62526	6.10491	1.83103e-11	3.24604e-10	-0.426459	Other
BMThy_chr8_0290	BMThy_chr8_0290	lncRNA	-3.28527	-4.31115	-4.68964	-3.95185	-0.393649	1.8318e-11	3.24604e-10	-0.378492	t(9;22)
ENSG00000159958	TNFRSF13C	protein_coding	-4.74922	-4.38722	-3.1321	-4.34262	4.19305	1.84318e-11	3.26318e-10	-0.361999	HeH
ENSG00000087266	SH3BP2	protein_coding	0.55239	-1.64915	-0.279228	-1.06749	7.12037	1.89695e-11	3.35526e-10	-0.581663	t(12;21)
ENSG00000073969	NSF	protein_coding	-1.2438	-1.92193	-1.39655	-1.22478	5.0007	1.90091e-11	3.35915e-10	-0.525383	t(12;21)
ENSG00000127533	F2RL3	protein_coding	5.04395	0.828444	3.88019	3.84566	1.69719	1.90647e-11	3.36587e-10	1.16376	HeH
ENSG00000105929	ATP6V0A4	protein_coding	-2.1771	1.1428	-2.68945	-1.93257	0.202954	1.91043e-11	3.36974e-10	-0.512347	t(9;22)
ENSG00000267534	S1PR2	protein_coding	-2.79373	0.167185	-2.49095	-1.94587	1.42732	1.916e-11	3.3755e-10	-0.302783	HeH
ENSG00000070081	NUCB2	protein_coding	2.41264	3.06119	1.86666	3.40233	6.96928	1.91724e-11	3.3755e-10	0.341146	Other
ENSG00000166337	TAF10	protein_coding	-2.25147	-1.77652	-1.39636	-1.52241	5.32882	1.93237e-11	3.39901e-10	-0.474953	HeH
ENSG00000122497	NBPF14	protein_coding	-2.77627	-3.51683	-2.08658	-2.40469	1.29908	2.01499e-11	3.54108e-10	-0.740555	t(12;21)
ENSG00000251381	LINC00958	lncRNA	7.17514	8.24798	6.28504	5.75219	5.06265	2.02339e-11	3.55257e-10	1.07284	t(12;21)
ENSG00000144645	OSBPL10	protein_coding	-5.68323	-4.95873	-3.9071	-4.5644	5.06907	2.06099e-11	3.61525e-10	-0.724501	HeH
ENSG00000141522	ARHGDIA	protein_coding	-2.17855	-2.83345	-1.9912	-2.76838	5.91068	2.10631e-11	3.69136e-10	-0.0650717	t(12;21)
ENSG00000133789	SWAP70	protein_coding	-2.58533	-2.32099	-1.59262	-2.47371	6.73632	2.12988e-11	3.72924e-10	-0.111624	HeH
ENSG00000112245	PTP4A1	protein_coding	-2.10471	-2.36409	-2.89228	-2.3897	7.33324	2.13352e-11	3.73219e-10	-0.502576	t(9;22)
BMThy_chr8_0006	lnc-DLGAP2-4	lncRNA	1.21023	3.66571	3.03204	0.802141	0.269654	2.15634e-11	3.76866e-10	0.63367	t(12;21)
ENSG00000112208	BAG2	protein_coding	-1.28859	-2.78321	-2.47962	-1.01895	2.8909	2.17534e-11	3.79838e-10	-0.30359	t(12;21)
ENSG00000162290	DCP1A	protein_coding	-1.98637	-1.71824	-1.91239	-1.78322	6.89616	2.18991e-11	3.82033e-10	-0.0739799	HeH
ENSG00000183688	FAM101B	protein_coding	7.36896	5.67886	4.79026	5.98704	6.73594	2.19624e-11	3.82788e-10	1.38192	HeH
ENSG00000102606	ARHGEF7	protein_coding	-2.59443	-2.65633	-1.877	-2.31571	7.67149	2.19854e-11	3.82839e-10	-0.0618931	t(12;21)
ENSG00000171766	GATM	protein_coding	-1.74712	-1.94989	-2.10466	1.20444	2.3207	2.22027e-11	3.8627e-10	-0.154778	t(9;22)
ENSG00000151092	NGLY1	protein_coding	-2.44379	-1.72214	-2.13013	-1.8743	7.40938	2.22691e-11	3.87072e-10	-0.313659	HeH
ENSG00000268686	AC010524.2	lncRNA	0.781206	3.56828	0.0552018	0.214965	0.417208	2.23282e-11	3.87747e-10	2.78707	t(12;21)
ENSG00000165714	LOH12CR1	protein_coding	-4.13118	-4.04969	-4.06267	-3.88182	3.58602	2.24014e-11	3.88664e-10	-0.0685108	HeH
ENSG00000237887	RPL23AP32	pseudogene	0.600019	3.34352	2.11522	0.548949	-0.332368	2.26522e-11	3.92658e-10	1.2283	t(12;21)
ENSG00000061656	SPAG4	protein_coding	-4.81199	-4.49374	-5.99351	-5.05308	0.910185	2.28039e-11	3.94929e-10	-0.940431	t(9;22)
ENSG00000168229	PTGDR	protein_coding	3.57883	6.35331	6.72613	5.73063	5.33695	2.3133e-11	4.00266e-10	0.372819	t(9;22)
ENSG00000232021	LEF1-AS1	lncRNA	6.33276	5.336	5.59996	5.67636	4.75951	2.31622e-11	4.00354e-10	0.656399	HeH
ENSG00000116754	SRSF11	protein_coding	-2.16737	-1.54387	-2.04912	-1.70463	9.10183	2.31801e-11	4.00354e-10	-0.118248	HeH
ENSG00000248636	RP11-768F21.1	lncRNA	2.86775	3.63228	1.33802	0.692721	0.173087	2.33537e-11	4.02793e-10	0.764528	t(12;21)
ENSG00000151651	ADAM8	protein_coding	-1.74999	-4.40431	-1.83511	-2.90526	4.13302	2.33635e-11	4.02793e-10	-1.49905	t(12;21)
ENSG00000176890	TYMS	protein_coding	5.52048	5.02728	4.07978	5.02361	5.97233	2.33979e-11	4.03023e-10	0.493206	HeH
ENSG00000084234	APLP2	protein_coding	-1.79465	-2.68615	-3.06063	-2.3544	6.33402	2.36232e-11	4.06536e-10	-0.374484	t(9;22)
ENSG00000147894	C9orf72	protein_coding	-2.49786	-2.67899	-3.63124	-2.59555	6.42242	2.44892e-11	4.2106e-10	-0.952249	t(9;22)
ENSG00000104888	SLC17A7	protein_coding	-1.39658	1.8087	-1.99525	-0.878559	0.85834	2.4687e-11	4.24079e-10	-0.598663	t(9;22)
ENSG00000136541	ERMN	protein_coding	-5.21856	-4.65142	-5.71935	-3.86732	3.26176	2.47266e-11	4.24377e-10	-0.500791	t(9;22)
ENSG00000117394	SLC2A1	protein_coding	-3.32344	-2.91632	-2.12773	-3.10433	6.05767	2.48002e-11	4.25258e-10	-0.219111	HeH
ENSG00000197535	MYO5A	protein_coding	-2.07535	-1.79986	-1.73657	-1.97285	7.12279	2.52396e-11	4.32403e-10	-0.102497	HeH
ENSG00000172548	NIPAL4	protein_coding	-4.49856	-5.03691	-5.41652	-4.474	-0.0787842	2.54007e-11	4.34774e-10	-0.37961	t(9;22)
ENSG00000126243	LRFN3	protein_coding	0.654278	1.15433	-0.405042	-1.14199	1.31431	2.55026e-11	4.35832e-10	0.500053	t(12;21)
ENSG00000108559	NUP88	protein_coding	-1.96251	-1.86114	-1.93186	-1.68031	7.33859	2.55082e-11	4.35832e-10	-0.030649	HeH
ENSG00000117834	SLC5A9	protein_coding	-2.22976	0.0782454	-1.6692	-2.23023	-0.518796	2.55944e-11	4.36914e-10	-0.000474464	Other
ENSG00000269463	RP11-727F15.13	lncRNA	-3.90432	-4.41541	-2.6906	-4.54722	0.125361	2.5672e-11	4.37846e-10	-0.131809	Other
ENSG00000072135	PTPN18	protein_coding	0.0644198	1.24029	2.21385	0.517619	6.32383	2.57659e-11	4.39055e-10	0.973561	t(9;22)
ENSG00000122779	TRIM24	protein_coding	0.635719	1.719	0.0638861	0.683995	6.63182	2.5804e-11	4.39313e-10	1.035	t(12;21)
ENSG00000086062	B4GALT1	protein_coding	-2.41853	-3.76302	-2.08888	-2.60163	7.32074	2.58437e-11	4.39596e-10	-1.16139	t(12;21)
ENSG00000184277	TM2D3	protein_coding	-2.12718	-1.91293	-2.06469	-1.83291	5.08957	2.59579e-11	4.41146e-10	-0.0624856	HeH
ENSG00000112655	PTK7	protein_coding	4.4713	4.08999	2.25682	3.59833	5.17243	2.61209e-11	4.43522e-10	0.381306	HeH
ENSG00000075239	ACAT1	protein_coding	2.09117	1.06197	2.14374	1.98631	4.95675	2.61592e-11	4.43777e-10	0.0525719	t(9;22)
BMThy_chr2_1171	BMThy_chr2_1171	lncRNA	0.396197	4.05724	1.51064	1.89615	1.1909	2.69287e-11	4.56425e-10	2.16109	t(12;21)
ENSG00000068489	PRR11	protein_coding	4.65253	3.48542	3.05144	3.50221	3.86912	2.70134e-11	4.57454e-10	1.15032	HeH
ENSG00000120948	TARDBP	protein_coding	-1.78818	-1.71134	-1.94393	-1.78974	6.92843	2.76841e-11	4.68397e-10	-0.154197	t(9;22)
ENSG00000136819	C9orf78	protein_coding	-1.9088	-1.95251	-1.2913	-1.45953	4.92416	2.77485e-11	4.69071e-10	-0.0437095	t(12;21)
ENSG00000108551	RASD1	protein_coding	7.06196	5.68469	7.46623	6.7141	5.81686	2.77823e-11	4.69225e-10	0.404278	t(9;22)
ENSG00000143344	RGL1	protein_coding	7.55993	7.15177	7.18797	5.96342	6.917	2.84287e-11	4.79719e-10	0.371962	HeH
ENSG00000196503	ARL9	protein_coding	3.55188	1.4954	0.272977	3.21144	1.84057	2.86432e-11	4.82705e-10	0.340439	HeH
ENSG00000153283	CD96	protein_coding	0.463	-0.251214	1.08989	2.87239	5.74024	2.86562e-11	4.82705e-10	1.7825	Other
ENSG00000143761	ARF1	protein_coding	-2.02159	-2.17078	-1.90839	-2.01842	6.88221	2.91929e-11	4.91311e-10	-0.149191	t(12;21)
ENSG00000241490	RP11-553L6.2	lncRNA	-4.18579	-3.29542	-4.73666	-2.99405	0.936215	2.93098e-11	4.92844e-10	-0.55087	t(9;22)
ENSG00000198355	PIM3	protein_coding	-3.38587	-2.6632	-2.2458	-2.61238	5.60094	2.99326e-11	5.02873e-10	-0.722671	HeH
ENSG00000143515	ATP8B2	protein_coding	1.12411	1.73045	1.29413	0.654609	7.34651	3.07049e-11	5.15395e-10	0.436316	t(12;21)
ENSG00000152056	AP1S3	protein_coding	-4.17416	-4.36167	-3.86133	-3.58386	2.2482	3.09351e-11	5.18801e-10	-0.187517	t(12;21)
ENSG00000129667	RHBDF2	protein_coding	-2.5419	-4.18069	-2.08004	-3.41984	4.70699	3.11141e-11	5.21346e-10	-0.760848	t(12;21)
ENSG00000226397	C12orf77	protein_coding	1.6224	-0.080966	0.763428	4.1242	1.15603	3.12337e-11	5.2289e-10	2.5018	Other
ENSG00000174473	GALNTL6	protein_coding	-1.43016	1.83142	-1.00934	-1.27156	-0.0615805	3.23367e-11	5.40881e-10	2.84076	t(12;21)
ENSG00000143162	CREG1	protein_coding	3.20074	4.06906	3.7135	4.78319	5.46742	3.3648e-11	5.62322e-10	0.714126	Other
ENSG00000102445	KIAA0226L	protein_coding	-2.63288	-0.843787	-2.70627	-3.15699	6.31811	3.39188e-11	5.66352e-10	-0.450721	Other
ENSG00000061936	SFSWAP	protein_coding	-2.23079	-1.8213	-2.07236	-2.02417	6.48899	3.43576e-11	5.73178e-10	-0.158426	HeH
ENSG00000181026	AEN	protein_coding	-2.58931	-2.39275	-2.58068	-2.02528	5.46529	3.44535e-11	5.74276e-10	-0.00862335	HeH
BMThy_chr3_0979	lnc-CEP19-1	lncRNA	-1.17606	-1.86788	1.17281	-0.0408109	0.497101	3.50013e-11	5.82897e-10	-0.691821	t(12;21)
ENSG00000048052	HDAC9	protein_coding	-2.3347	-3.1438	-3.28339	-2.05621	6.79415	3.54542e-11	5.89693e-10	-0.139586	t(9;22)
ENSG00000205268	PDE7A	protein_coding	-2.26487	-1.87488	-2.2849	-1.80639	7.47656	3.54712e-11	5.89693e-10	-0.0200266	t(9;22)
ENSG00000253665	RP11-359E19.2	lncRNA	0.00636399	4.11525	-0.364563	-0.354703	1.34103	3.55736e-11	5.9088e-10	4.10888	t(12;21)
ENSG00000117643	MAN1C1	protein_coding	1.02949	0.509018	3.20846	2.10584	1.93428	3.59576e-11	5.9674e-10	1.10262	t(9;22)
ENSG00000259834	RP11-284N8.3	lncRNA	-1.43029	-2.8926	-0.934391	-0.454064	5.35239	3.60418e-11	5.97618e-10	-1.46231	t(12;21)
ENSG00000253785	CTC-308K20.3	pseudogene	-0.275552	-1.64171	0.395131	0.705269	1.85029	3.62188e-11	6.00031e-10	-1.36616	t(12;21)
BMThy_chr15_0300	BMThy_chr15_0300	lncRNA	6.6991	2.77364	6.3797	4.83484	2.41935	3.87205e-11	6.4092e-10	0.319397	HeH
ENSG00000186318	BACE1	protein_coding	4.66619	1.19738	1.7254	3.19852	2.1497	3.87934e-11	6.4157e-10	1.46766	HeH
ENSG00000165355	FBXO33	protein_coding	-2.65334	-2.49571	-2.59934	-2.53073	6.38496	3.88345e-11	6.41694e-10	-0.0539959	HeH
ENSG00000215568	GAB4	protein_coding	-1.6438	2.1338	-2.79325	-1.99001	0.982017	3.89439e-11	6.42611e-10	-0.80324	t(9;22)
ENSG00000172765	TMCC1	protein_coding	-0.144406	0.856583	0.448762	-0.0384381	6.46729	3.89574e-11	6.42611e-10	0.407821	t(12;21)
ENSG00000214552	COPS8P2	pseudogene	0.161698	3.81741	0.697089	1.80842	2.8163	3.94223e-11	6.49655e-10	2.00898	t(12;21)
ENSG00000086730	LAT2	protein_coding	2.22312	0.774449	2.14465	2.26952	7.98928	3.94524e-11	6.49655e-10	0.0463962	Other
ENSG00000127329	PTPRB	protein_coding	-0.698079	5.03534	-1.20654	1.01168	3.71522	3.95394e-11	6.50525e-10	4.02366	t(12;21)
ENSG00000269271	CTB-83J4.2	lncRNA	5.10027	5.17784	4.91067	4.37114	3.59816	4.05073e-11	6.65876e-10	0.0775701	t(12;21)
ENSG00000138757	G3BP2	protein_coding	-1.46422	-1.73095	-2.14019	-1.97442	7.61772	4.05959e-11	6.66759e-10	-0.165763	t(9;22)
ENSG00000253878	RP11-347C18.3	lncRNA	-0.087186	2.94064	2.82472	0.983424	3.21641	4.0742e-11	6.68582e-10	0.115919	t(12;21)
ENSG00000075415	SLC25A3	protein_coding	-2.24094	-1.70661	-1.61062	-1.55104	7.90352	4.12735e-11	6.76723e-10	-0.534324	HeH
ENSG00000128815	WDFY4	protein_coding	-3.35364	-3.82023	-2.7583	-3.19648	8.0717	4.26838e-11	6.99245e-10	-0.466596	t(12;21)
BMThy_chr4_0551	BMThy_chr4_0551	lncRNA	6.43348	6.9468	6.90443	4.26577	2.60173	4.27244e-11	6.99311e-10	0.0423678	t(12;21)
ENSG00000188971	RP11-427H3.3	lncRNA	1.57217	0.400782	1.74869	1.74468	6.43657	4.28122e-11	6.99677e-10	0.00400829	t(9;22)
ENSG00000254786	RP11-142C4.5	pseudogene	-4.892	-4.27109	-4.72123	-3.63374	1.20211	4.28202e-11	6.99677e-10	-0.170767	HeH
ENSG00000135048	TMEM2	protein_coding	-2.20791	-1.92023	-1.92649	-2.89602	7.25073	4.39753e-11	7.17938e-10	-0.688114	Other
ENSG00000106346	USP42	protein_coding	-1.89676	-1.72065	-1.94909	-2.06907	5.1781	4.44128e-11	7.2446e-10	-0.119972	Other
ENSG00000174233	ADCY6	protein_coding	6.25103	5.64323	5.81747	5.93216	5.86338	4.47078e-11	7.2814e-10	0.318872	HeH
ENSG00000032219	ARID4A	protein_coding	-1.72306	-2.04889	-2.11063	-1.92326	7.26922	4.47147e-11	7.2814e-10	-0.0617365	t(9;22)
ENSG00000152492	CCDC50	protein_coding	-2.56885	-2.19648	-2.70954	-2.50955	7.59554	4.48123e-11	7.29108e-10	-0.14069	t(9;22)
ENSG00000265579	RP11-713C5.1	lncRNA	0.728779	6.47894	3.05766	2.37213	4.58381	4.52858e-11	7.36183e-10	3.42127	t(12;21)
ENSG00000228651	RP11-556E13.1	lncRNA	6.06159	1.69718	1.32859	5.07341	1.54776	4.55102e-11	7.39202e-10	0.988179	HeH
ENSG00000224796	RPL32P1	pseudogene	-2.96641	-2.48952	-3.64082	-3.76685	3.99954	4.76421e-11	7.73172e-10	-0.126029	Other
ENSG00000047346	FAM214A	protein_coding	-2.27981	-0.911327	-1.86047	-1.65241	7.9031	4.81444e-11	7.80365e-10	-0.419347	HeH
ENSG00000106351	AGFG2	protein_coding	1.55427	1.79456	3.69726	1.10164	3.92676	4.81671e-11	7.80365e-10	1.9027	t(9;22)
ENSG00000172322	CLEC12A	protein_coding	1.3648	1.90019	3.54035	6.09836	4.80889	4.86042e-11	7.86778e-10	2.55801	Other
ENSG00000088899	LZTS3	protein_coding	-3.87129	-3.31463	-3.93847	-4.24669	1.35313	4.89198e-11	7.90769e-10	-0.308212	Other
ENSG00000133226	SRRM1	protein_coding	-2.23228	-2.33444	-2.21007	-2.38693	6.46593	4.89336e-11	7.90769e-10	-0.0524913	Other
ENSG00000100479	POLE2	protein_coding	3.92231	3.09078	2.84385	3.13815	4.10334	4.91713e-11	7.93393e-10	0.784157	HeH
ENSG00000223881	RP11-553K8.2	lncRNA	-0.578843	-3.01587	-0.673419	0.922684	1.59065	4.91792e-11	7.93393e-10	-2.34246	t(12;21)
BMThy_chr2_0430	lnc-POTEJ-1	lncRNA	-0.801792	2.20522	-0.591029	-0.368226	-0.506037	4.93829e-11	7.96007e-10	2.57344	t(12;21)
ENSG00000115363	EVA1A	protein_coding	-0.318589	1.36398	4.75731	2.73481	0.430739	5.12203e-11	8.24928e-10	2.02251	t(9;22)
ENSG00000214626	POLR3DP1	pseudogene	-3.95613	-5.04518	-4.27304	-3.79589	0.743262	5.17913e-11	8.33421e-10	-0.772141	t(12;21)
ENSG00000140534	TICRR	protein_coding	5.79158	4.99466	4.06674	4.61709	5.01147	5.18436e-11	8.33559e-10	0.796915	HeH
ENSG00000105971	CAV2	protein_coding	-1.19209	2.71788	1.31512	-0.404008	0.270668	5.23397e-11	8.40259e-10	1.40275	t(12;21)
ENSG00000131389	SLC6A6	protein_coding	-2.92889	-1.65221	-1.13977	-2.19301	5.21872	5.23888e-11	8.40259e-10	-0.735877	HeH
ENSG00000114739	ACVR2B	protein_coding	3.00304	3.6814	1.82611	2.29143	6.05179	5.23923e-11	8.40259e-10	0.678355	t(12;21)
ENSG00000154319	FAM167A	protein_coding	-4.09431	-6.33939	-3.60542	-3.97663	1.98144	5.3275e-11	8.53697e-10	-2.24508	t(12;21)
ENSG00000263244	RP11-473I1.10	lncRNA	-2.41591	-2.16498	-2.31047	-2.21555	7.94518	5.43493e-11	8.70182e-10	-0.105443	HeH
ENSG00000130414	NDUFA10	protein_coding	-1.23366	-1.42705	-1.36045	-1.36718	6.70225	5.48484e-11	8.77437e-10	-0.0598751	t(12;21)
ENSG00000198408	MGEA5	protein_coding	-1.83752	-1.74546	-1.80202	-1.84941	8.95272	5.54542e-11	8.86385e-10	-0.0118982	Other
ENSG00000156875	HIAT1	protein_coding	-2.46037	-1.89983	-2.05968	-1.8183	6.52902	5.58271e-11	8.91599e-10	-0.400687	HeH
ENSG00000071054	MAP4K4	protein_coding	-1.32986	-1.46698	-1.68856	-1.95024	7.49709	5.75975e-11	9.19104e-10	-0.261684	Other
ENSG00000125731	SH2D3A	protein_coding	-4.03348	-3.97598	-3.05976	-2.97789	1.6821	5.80052e-11	9.24836e-10	-0.0574919	HeH
ENSG00000058668	ATP2B4	protein_coding	3.26855	3.44772	3.18632	3.23699	8.93437	5.83383e-11	9.29371e-10	0.179169	t(12;21)
ENSG00000198933	TBKBP1	protein_coding	2.58181	0.000900247	2.48017	1.59671	3.84648	5.97048e-11	9.50347e-10	0.101644	HeH
ENSG00000167081	PBX3	protein_coding	-0.496534	-0.824657	0.390043	0.690805	5.67186	6.00621e-11	9.55238e-10	-0.328123	t(12;21)
ENSG00000166441	RPL27A	protein_coding	-2.22516	-1.91118	-1.45889	-1.55929	6.8267	6.01656e-11	9.56087e-10	-0.313976	HeH
ENSG00000224967	AC009303.3	pseudogene	-3.40135	-3.10446	-3.81472	-3.49395	0.75955	6.02795e-11	9.571e-10	-0.320776	t(9;22)
ENSG00000163554	SPTA1	protein_coding	3.32587	4.63328	3.95998	3.1814	7.36705	6.05184e-11	9.60094e-10	0.673307	t(12;21)
ENSG00000197879	MYO1C	protein_coding	-5.25174	-4.48506	-4.42249	-4.11263	4.59611	6.06281e-11	9.61036e-10	-0.766681	HeH
ENSG00000213064	SFT2D2	protein_coding	-1.96811	-1.74881	-1.96012	-1.6136	8.21157	6.32582e-11	1.0019e-09	-0.00799683	HeH
ENSG00000156042	TTC18	protein_coding	0.88842	-1.5064	-0.15486	0.332284	2.76281	6.34769e-11	1.00452e-09	-1.35154	t(12;21)
ENSG00000198876	DCAF12	protein_coding	4.79554	4.99581	3.81371	4.98539	6.67686	6.77637e-11	1.07148e-09	0.0104185	t(12;21)
ENSG00000137942	FNBP1L	protein_coding	0.929802	1.33543	-2.13604	-0.653625	5.93065	6.86568e-11	1.0847e-09	-1.48241	t(9;22)
ENSG00000119138	KLF9	protein_coding	-2.08269	-4.15225	-1.19728	-2.3755	5.21117	7.04206e-11	1.11132e-09	-1.77675	t(12;21)
ENSG00000140859	KIFC3	protein_coding	1.23474	-1.59201	0.26291	1.70373	1.45183	7.04581e-11	1.11132e-09	0.468992	Other
ENSG00000213373	LINC00671	lncRNA	2.53876	2.81153	0.718242	0.366256	0.693577	7.22445e-11	1.13855e-09	0.272775	t(12;21)
ENSG00000114423	CBLB	protein_coding	-2.79793	-2.20283	-2.01709	-1.91765	7.13681	7.28326e-11	1.14687e-09	-0.595104	HeH
ENSG00000120129	DUSP1	protein_coding	-4.56231	-3.66153	-3.04071	-3.63075	8.85817	7.34615e-11	1.15582e-09	-0.900782	HeH
ENSG00000100393	EP300	protein_coding	-2.14942	-1.89092	-2.31001	-2.28419	7.96133	7.63484e-11	1.20026e-09	-0.0258189	t(9;22)
ENSG00000186275	NBPF12	protein_coding	-2.25495	-1.66894	-1.1898	-2.13724	2.88616	7.69931e-11	1.20939e-09	-0.117708	HeH
ENSG00000261662	RP5-1042I8.7	lncRNA	-3.68117	-3.25009	-2.3512	-2.95465	1.14512	7.71634e-11	1.21107e-09	-0.431077	HeH
ENSG00000108823	SGCA	protein_coding	-2.74368	-4.3999	-2.17694	-3.62182	-0.894297	7.76099e-11	1.21708e-09	-0.778088	t(12;21)
BMThy_chr4_0406	lnc-ARHGAP10-3	lncRNA	7.16267	6.83327	6.4035	4.02001	4.97127	7.8139e-11	1.22437e-09	0.329408	HeH
ENSG00000142185	TRPM2	protein_coding	4.18414	2.32089	3.06706	2.64862	5.96169	7.90202e-11	1.23716e-09	1.11708	HeH
ENSG00000118308	LRMP	protein_coding	-0.153676	-1.19673	-0.964838	0.865137	8.75879	7.92815e-11	1.24023e-09	-0.23189	t(12;21)
ENSG00000103528	SYT17	protein_coding	-1.5929	-4.2378	-3.17208	-3.18779	0.577767	7.93672e-11	1.24056e-09	-1.05	t(12;21)
ENSG00000160293	VAV2	protein_coding	-4.52471	-3.42559	-2.95903	-3.26364	3.90624	7.96523e-11	1.244e-09	-1.09912	HeH
ENSG00000248366	TRAJ51	other	4.26329	1.43633	2.31091	4.29761	0.622991	8.00294e-11	1.24886e-09	0.0343179	Other
ENSG00000162676	GFI1	protein_coding	3.08334	4.16734	3.14921	3.26857	5.32211	8.11798e-11	1.26578e-09	0.898773	t(12;21)
ENSG00000124789	NUP153	protein_coding	-1.34502	-1.79832	-2.2226	-1.7838	7.91194	8.15403e-11	1.27037e-09	-0.424281	t(9;22)
ENSG00000065029	ZNF76	protein_coding	-0.349768	-1.29628	-0.998322	-1.36746	4.97245	8.1781e-11	1.27308e-09	-0.0711866	Other
ENSG00000160201	U2AF1	protein_coding	-2.33684	-2.89008	-2.7792	-3.01209	7.72332	8.22602e-11	1.27949e-09	-0.122015	Other
ENSG00000261742	LINC00922	lncRNA	3.10178	5.47649	-0.0343474	2.319	1.95662	8.28971e-11	1.28835e-09	2.37471	t(12;21)
ENSG00000018189	RUFY3	protein_coding	-1.74592	-0.243381	-0.751835	-1.56057	6.60835	8.39968e-11	1.30438e-09	-0.18535	HeH
ENSG00000152455	SUV39H2	protein_coding	4.28892	3.66774	2.94275	3.76829	4.72152	8.59979e-11	1.33437e-09	0.520635	HeH
ENSG00000251364	CTD-2516F10.2	lncRNA	-3.81541	-2.22705	-3.21775	-3.28411	3.08346	8.87897e-11	1.37656e-09	-0.531302	HeH
ENSG00000153395	LPCAT1	protein_coding	-0.986603	-1.873	-0.926254	-0.625471	5.39821	8.8932e-11	1.37765e-09	-0.886392	t(12;21)
ENSG00000005471	ABCB4	protein_coding	-2.51379	-5.36201	-2.07869	-1.95941	4.70148	8.95621e-11	1.38629e-09	-2.84821	t(12;21)
ENSG00000110429	FBXO3	protein_coding	-2.06829	-1.75289	-1.99438	-1.6458	6.91291	9.18274e-11	1.4202e-09	-0.0739124	HeH
ENSG00000111670	GNPTAB	protein_coding	-0.830917	0.996811	-0.0713764	-0.162088	7.9187	9.20129e-11	1.42192e-09	1.06819	t(12;21)
ENSG00000028277	POU2F2	protein_coding	-2.79453	-4.4889	-2.30267	-2.96609	4.96258	9.24569e-11	1.42762e-09	-1.5228	t(12;21)
ENSG00000240230	COX19	protein_coding	-2.03291	-2.01214	-1.15193	-2.1587	4.63669	9.31452e-11	1.43709e-09	-0.125796	Other
ENSG00000224093	RP5-1033H22.2	lncRNA	-1.4097	-1.23276	-4.61217	-2.8942	0.522743	9.44979e-11	1.45678e-09	-1.71796	t(9;22)
ENSG00000164342	TLR3	protein_coding	-4.27877	-0.552956	-0.680107	-2.23143	0.831531	9.55863e-11	1.47237e-09	-2.04734	HeH
ENSG00000146963	C7orf55-LUC7L2	protein_coding	-2.31093	-1.94268	-2.59684	-2.03639	6.4325	9.71674e-11	1.49484e-09	-0.285903	t(9;22)
ENSG00000136490	LIMD2	protein_coding	-1.99405	-2.77092	-1.32411	-1.74196	6.64997	9.72021e-11	1.49484e-09	-0.776868	t(12;21)
ENSG00000110090	CPT1A	protein_coding	5.04999	5.45949	5.46199	5.07074	7.0198	9.73375e-11	1.49572e-09	0.00249926	t(9;22)
ENSG00000069943	PIGB	protein_coding	-1.86819	-1.84427	-1.59169	-1.1714	4.306	9.7802e-11	1.50165e-09	-0.0239188	HeH
ENSG00000175183	CSRP2	protein_coding	5.3997	5.91214	4.01167	4.77373	5.14062	9.87205e-11	1.51453e-09	0.512435	t(12;21)
ENSG00000213145	CRIP1	protein_coding	-4.18942	-3.86836	-2.05574	-3.81555	0.877475	1.00695e-10	1.54359e-09	-0.321056	HeH
ENSG00000163817	SLC6A20	protein_coding	-0.325123	2.09247	-0.0244782	-0.967915	0.740075	1.00988e-10	1.54683e-09	2.11695	t(12;21)
ENSG00000243753	HLA-L	pseudogene	-3.7067	-2.29222	-2.45588	-3.54138	3.79499	1.01238e-10	1.54943e-09	-0.165316	HeH
ENSG00000049540	ELN	protein_coding	0.06298	2.84328	0.436686	-0.341957	0.424736	1.0337e-10	1.58078e-09	2.40659	t(12;21)
ENSG00000225434	RP11-63P12.6	lncRNA	-0.479058	-3.85323	-1.07582	-1.62726	0.513217	1.04609e-10	1.59844e-09	-2.22597	t(12;21)
BMThy_chr8_0777	lnc-EXT1-4	lncRNA	4.43119	0.598035	-0.395061	0.389054	0.593544	1.0507e-10	1.60421e-09	3.83315	HeH
ENSG00000145349	CAMK2D	protein_coding	-2.63652	-4.31998	-4.16857	-2.87323	7.12192	1.05229e-10	1.60535e-09	-0.151408	t(12;21)
ENSG00000232811	RP11-96K19.2	lncRNA	-3.56431	-3.98766	-5.38048	-4.11992	2.1198	1.11074e-10	1.69248e-09	-1.26056	t(9;22)
ENSG00000144741	SLC25A26	protein_coding	-2.19064	-1.49008	-1.72741	-1.40137	4.03702	1.11117e-10	1.69248e-09	-0.46323	HeH
ENSG00000166342	NETO1	protein_coding	-0.0187296	5.12285	2.32136	1.0999	6.218	1.13136e-10	1.72185e-09	2.80148	t(12;21)
ENSG00000256594	RP11-705C15.2	pseudogene	-1.2781	-1.91383	-1.04076	-0.716663	6.01446	1.14423e-10	1.74005e-09	-0.635722	t(12;21)
ENSG00000101003	GINS1	protein_coding	4.00764	3.36229	2.47359	3.21934	4.32854	1.15767e-10	1.75819e-09	0.645347	HeH
ENSG00000119411	BSPRY	protein_coding	0.933775	-0.0640938	3.23437	2.2074	2.1855	1.158e-10	1.75819e-09	1.02697	t(9;22)
ENSG00000115548	KDM3A	protein_coding	-1.70375	-1.16563	-1.61252	-1.38422	7.7679	1.15912e-10	1.75848e-09	-0.0912242	HeH
ENSG00000220848	RPS18P9	pseudogene	-1.84498	-2.92334	-2.69597	-2.49883	1.01285	1.16052e-10	1.75922e-09	-0.227369	t(12;21)
ENSG00000151490	PTPRO	protein_coding	-5.17908	-5.35179	-1.68549	-4.06321	2.96847	1.17608e-10	1.78139e-09	-0.172704	t(12;21)
ENSG00000027075	PRKCH	protein_coding	4.40964	4.22246	3.88888	3.62312	6.48024	1.20391e-10	1.8221e-09	0.187176	HeH
ENSG00000007314	SCN4A	protein_coding	-0.956591	2.92139	-0.102207	-1.25388	4.34391	1.2182e-10	1.84227e-09	3.0236	t(12;21)
ENSG00000005187	ACSM3	protein_coding	-5.20889	-4.67395	-3.92799	-2.97258	3.02869	1.23155e-10	1.86097e-09	-0.534942	HeH
ENSG00000143669	LYST	protein_coding	-0.577455	-2.34364	-2.106	-1.08163	8.85959	1.2523e-10	1.89083e-09	-0.237642	t(12;21)
ENSG00000151239	TWF1	protein_coding	-3.40569	-2.48417	-2.47657	-2.46059	4.83376	1.25433e-10	1.89239e-09	-0.92152	HeH
ENSG00000006652	IFRD1	protein_coding	-2.88687	-2.6569	-2.35572	-2.91368	6.41308	1.25546e-10	1.89261e-09	-0.0268068	Other
ENSG00000143479	DYRK3	protein_coding	6.67611	6.76139	5.46087	6.44331	6.43736	1.2605e-10	1.89871e-09	0.0852789	t(12;21)
ENSG00000038945	MSR1	protein_coding	5.13157	7.26806	4.70579	4.2911	5.68092	1.2874e-10	1.93769e-09	2.13649	t(12;21)
ENSG00000150471	LPHN3	protein_coding	4.00653	7.9411	1.58293	2.33261	4.79987	1.30783e-10	1.9669e-09	3.93456	t(12;21)
ENSG00000145780	FEM1C	protein_coding	-2.27947	-2.02751	-2.45537	-2.16662	6.41081	1.30957e-10	1.96797e-09	-0.175895	t(9;22)
ENSG00000153113	CAST	protein_coding	-1.83657	-2.19104	-0.850071	-1.43514	7.0495	1.31657e-10	1.97693e-09	-0.354472	t(12;21)
ENSG00000149262	INTS4	protein_coding	-1.40379	-1.01555	-1.68388	-1.10576	5.28542	1.31776e-10	1.97716e-09	-0.280086	t(9;22)
ENSG00000070761	C16orf80	protein_coding	-2.63733	-2.15008	-2.55126	-2.63315	5.30928	1.32258e-10	1.98283e-09	-0.00417177	HeH
ENSG00000143434	SEMA6C	protein_coding	5.36249	4.9879	5.1046	4.34156	4.9227	1.34244e-10	2.01102e-09	0.257893	HeH
ENSG00000006831	ADIPOR2	protein_coding	1.37402	0.132751	0.80919	0.971939	6.85584	1.34424e-10	2.01214e-09	0.402077	HeH
ENSG00000130147	SH3BP4	protein_coding	-6.07957	-7.64064	-6.54869	-3.93094	1.60564	1.35281e-10	2.02338e-09	-1.09194	t(12;21)
ENSG00000131408	NR1H2	protein_coding	-2.24136	-2.3035	-1.57508	-1.84864	4.90453	1.39212e-10	2.08054e-09	-0.0621399	t(12;21)
ENSG00000175505	CLCF1	protein_coding	-4.97157	-5.37685	-2.673	-3.92957	0.717589	1.42582e-10	2.12925e-09	-0.405277	t(12;21)
ENSG00000152127	MGAT5	protein_coding	-2.49427	-2.57122	-2.5802	-2.46069	7.66129	1.43816e-10	2.14599e-09	-0.00897515	t(9;22)
ENSG00000075218	GTSE1	protein_coding	5.00759	4.46368	3.34445	4.14178	3.68347	1.4601e-10	2.17703e-09	0.543909	HeH
ENSG00000119537	KDSR	protein_coding	1.97175	0.721339	1.31069	1.56207	5.38035	1.46362e-10	2.18058e-09	0.409688	HeH
ENSG00000132694	ARHGEF11	protein_coding	1.07895	-1.594	1.86636	1.19144	3.76928	1.51803e-10	2.25987e-09	0.674925	t(9;22)
ENSG00000173465	SSSCA1	protein_coding	-2.29367	-2.437	-1.70048	-1.89129	2.5265	1.52125e-10	2.2629e-09	-0.143328	t(12;21)
ENSG00000215246	RP11-43F13.3	lncRNA	-0.839561	-1.02103	-1.53927	3.28312	1.5556	1.52739e-10	2.27027e-09	4.12268	Other
ENSG00000180881	CAPS2	protein_coding	-0.875362	-0.497059	0.428116	2.63674	1.95785	1.54702e-10	2.29765e-09	2.20862	Other
ENSG00000267174	CTC-510F12.4	lncRNA	0.295794	3.00187	1.11143	-0.0385633	1.70945	1.56448e-10	2.32179e-09	1.89043	t(12;21)
ENSG00000100603	SNW1	protein_coding	-1.62203	-1.77321	-2.03176	-1.60808	6.00508	1.57643e-10	2.33769e-09	-0.258549	t(9;22)
ENSG00000136859	ANGPTL2	protein_coding	2.13705	4.81527	0.0421915	1.88245	3.52769	1.5797e-10	2.34053e-09	2.67822	t(12;21)
ENSG00000163328	GPR155	protein_coding	-0.45266	-2.5097	-1.87841	0.571679	4.9035	1.5808e-10	2.34053e-09	-0.631286	t(12;21)
BMThy_chr11_0265	lnc-SPCS2-1	lncRNA	-2.53698	-2.91393	-3.97377	-2.75926	3.59791	1.59241e-10	2.35591e-09	-1.05984	t(9;22)
ENSG00000188981	MSANTD1	protein_coding	-3.41621	-3.21992	-2.9961	-3.89292	0.984001	1.60372e-10	2.3708e-09	-0.476713	Other
ENSG00000177272	KCNA3	protein_coding	-2.26528	-3.40379	-1.52714	-1.24518	5.28015	1.6205e-10	2.39376e-09	-1.13852	t(12;21)
ENSG00000225205	AC093818.1	lncRNA	0.246807	1.18881	0.0678709	-0.158087	3.51911	1.62959e-10	2.40532e-09	0.942008	t(12;21)
ENSG00000138802	SEC24B	protein_coding	-1.00137	-1.22053	-1.76109	-1.58601	7.05744	1.64136e-10	2.42032e-09	-0.175082	t(9;22)
BMThy_chr1_1015	BMThy_chr1_1015	lncRNA	-0.169561	1.65241	-0.337909	-0.43438	-0.512179	1.64229e-10	2.42032e-09	1.82197	t(12;21)
ENSG00000134905	CARS2	protein_coding	-1.62409	-1.60018	-1.25081	-1.29689	5.93738	1.65916e-10	2.4433e-09	-0.0239106	HeH
ENSG00000244291	C7orf13	protein_coding	-4.3271	-1.27324	-3.75449	-2.52225	0.737778	1.66803e-10	2.45446e-09	-0.572604	HeH
ENSG00000186265	BTLA	protein_coding	-5.26793	-5.00967	-3.7215	-3.19663	4.70857	1.6748e-10	2.46252e-09	-0.25826	HeH
ENSG00000165304	MELK	protein_coding	5.31253	4.70015	3.80334	4.49637	4.21536	1.68374e-10	2.47377e-09	0.612384	HeH
BMThy_chr2_1167	BMThy_chr2_1167	lncRNA	-1.14044	2.483	-0.899091	0.215954	-0.152852	1.68775e-10	2.47775e-09	2.26705	t(12;21)
ENSG00000225828	FAM229A	protein_coding	-2.30894	-3.31903	-2.15642	-3.0518	3.24423	1.69072e-10	2.48019e-09	-0.267234	t(12;21)
ENSG00000224331	AC019181.3	pseudogene	-4.28159	-3.94947	-4.1652	-3.35698	-0.699237	1.76606e-10	2.58873e-09	-0.116391	HeH
ENSG00000249430	CTD-2231H16.1	lncRNA	4.04686	6.07399	4.7709	4.74116	3.04301	1.78623e-10	2.61629e-09	1.30308	t(12;21)
ENSG00000185963	BICD2	protein_coding	-1.74324	-1.37479	-1.53573	-1.61451	6.32873	1.78795e-10	2.6168e-09	-0.128733	HeH
ENSG00000070010	UFD1L	protein_coding	-1.86116	-2.02266	-1.70582	-1.8782	5.37088	1.8193e-10	2.66063e-09	-0.144456	t(12;21)
ENSG00000198873	GRK5	protein_coding	-3.48628	-1.01399	-1.43027	-3.14593	4.22038	1.8275e-10	2.67058e-09	-0.340348	HeH
ENSG00000020633	RUNX3	protein_coding	-2.99924	-4.69715	-2.61794	-3.37025	4.099	1.84265e-10	2.69066e-09	-1.3269	t(12;21)
ENSG00000178381	ZFAND2A	protein_coding	-2.76829	-2.50696	-2.10791	-2.6976	4.26038	1.84708e-10	2.69507e-09	-0.0706843	HeH
ENSG00000272825	LL21NC02-1C16.2	lncRNA	-2.56352	-4.11984	-4.58713	-3.93661	-0.0487304	1.85484e-10	2.70432e-09	-0.46729	t(9;22)
ENSG00000167900	TK1	protein_coding	6.008	5.08433	4.59528	5.19973	3.77492	1.85991e-10	2.70965e-09	0.808274	HeH
ENSG00000007968	E2F2	protein_coding	4.81063	3.28933	3.99911	3.68911	6.91319	1.86162e-10	2.71007e-09	0.81152	HeH
ENSG00000103522	IL21R	protein_coding	-2.0694	-4.37592	-2.90048	-2.65608	3.54953	1.86912e-10	2.71891e-09	-1.47544	t(12;21)
ENSG00000162543	UBXN10	protein_coding	3.78563	1.33705	4.36199	4.07799	3.13557	1.87114e-10	2.71978e-09	0.284003	t(9;22)
ENSG00000137501	SYTL2	protein_coding	1.45485	5.05547	2.01894	4.19877	6.31343	1.89047e-10	2.74578e-09	0.856701	t(12;21)
ENSG00000107438	PDLIM1	protein_coding	-0.926308	-3.5702	-2.24301	-1.61171	5.8332	1.93316e-10	2.80565e-09	-1.32718	t(12;21)
ENSG00000125869	LAMP5	protein_coding	-3.63229	-2.85789	-1.45327	1.96116	3.07006	1.94651e-10	2.82288e-09	-0.774404	HeH
ENSG00000138744	NAAA	protein_coding	-0.198569	-1.73989	-1.01528	-0.698131	3.86594	2.01581e-10	2.92116e-09	-0.724614	t(12;21)
ENSG00000134242	PTPN22	protein_coding	-3.13274	-2.7553	-2.66331	-1.72669	4.61996	2.05478e-10	2.97397e-09	-0.377436	HeH
ENSG00000086666	ZFAND6	protein_coding	-2.07771	-1.62653	-1.88907	-1.74084	6.28001	2.05537e-10	2.97397e-09	-0.188644	HeH
ENSG00000228835	AC012123.1	protein_coding	-4.04021	-4.70642	-2.43417	-3.72927	-0.312395	2.06338e-10	2.9833e-09	-0.666206	t(12;21)
ENSG00000260359	RP11-4F5.2	lncRNA	-5.08113	-2.83546	-2.35388	-2.84255	4.0771	2.07067e-10	2.99158e-09	-2.23858	HeH
ENSG00000165802	NSMF	protein_coding	-3.15526	-3.18822	-2.99576	-2.46417	3.9216	2.07274e-10	2.9923e-09	-0.0329662	t(12;21)
ENSG00000164105	SAP30	protein_coding	4.5818	4.20131	3.3085	4.19821	3.5516	2.08826e-10	3.01037e-09	0.38049	HeH
ENSG00000188487	INSC	protein_coding	4.27568	3.0885	1.18099	1.11274	1.39346	2.08841e-10	3.01037e-09	1.18718	HeH
ENSG00000140968	IRF8	protein_coding	-2.38995	-3.65081	-3.24237	-2.94314	7.35303	2.10104e-10	3.02629e-09	-0.40844	t(12;21)
ENSG00000235546	AC087499.5	pseudogene	-3.06351	-3.84356	-1.7265	-2.6776	-0.653677	2.10408e-10	3.02839e-09	-0.78005	t(12;21)
ENSG00000109805	NCAPG	protein_coding	5.4132	4.66425	3.84049	4.63238	5.90335	2.10761e-10	3.03118e-09	0.748949	HeH
ENSG00000003436	TFPI	protein_coding	-0.291554	6.79249	0.754491	3.36362	4.5477	2.11184e-10	3.03497e-09	3.42887	t(12;21)
ENSG00000165102	HGSNAT	protein_coding	-2.275	-1.78948	-3.83869	-3.38503	5.051	2.12516e-10	3.05182e-09	-0.45366	t(9;22)
ENSG00000173221	GLRX	protein_coding	2.40875	3.2351	2.94696	3.11258	6.19044	2.13292e-10	3.06067e-09	0.122521	t(12;21)
ENSG00000158234	FAIM	protein_coding	2.15641	1.46726	2.36723	2.6165	3.50532	2.14152e-10	3.06969e-09	0.249264	Other
ENSG00000055070	SZRD1	protein_coding	-2.01907	-1.79766	-1.37238	-1.59508	6.66336	2.14243e-10	3.06969e-09	-0.22141	HeH
ENSG00000133574	GIMAP4	protein_coding	5.8784	6.9796	7.86226	6.91665	6.51089	2.16041e-10	3.09314e-09	0.882657	t(9;22)
ENSG00000164463	CREBRF	protein_coding	-2.24512	-1.57074	-1.99365	-1.68209	7.52825	2.16579e-10	3.0985e-09	-0.251472	HeH
ENSG00000139832	RAB20	protein_coding	-1.21889	-0.475808	0.0232751	1.59677	1.46982	2.16933e-10	3.10125e-09	1.5735	Other
ENSG00000131051	RBM39	protein_coding	-2.53812	-1.89533	-2.16989	-2.34396	9.55395	2.17565e-10	3.10796e-09	-0.194161	HeH
ENSG00000163154	TNFAIP8L2	protein_coding	3.89898	2.4959	4.23675	3.67852	3.75253	2.22022e-10	3.16925e-09	0.337768	t(9;22)
ENSG00000107742	SPOCK2	protein_coding	-3.04038	-4.76681	-2.05052	-3.31931	5.80494	2.23198e-10	3.18366e-09	-1.4475	t(12;21)
ENSG00000188211	NCR3LG1	protein_coding	-2.30861	-1.32731	-2.72398	0.133572	1.41942	2.23991e-10	3.19259e-09	-0.415376	t(9;22)
ENSG00000224376	AC017104.6	lncRNA	-5.42454	-4.79973	-4.71197	-3.74678	0.590695	2.2452e-10	3.19773e-09	-0.624815	HeH
ENSG00000169016	E2F6	protein_coding	1.46459	2.62281	1.50658	1.7012	3.5944	2.25824e-10	3.2139e-09	0.92161	t(12;21)
ENSG00000249661	TNRC18P1	pseudogene	-2.78591	-2.67711	-3.69875	-5.0923	2.51636	2.26408e-10	3.21982e-09	-1.39355	Other
ENSG00000163788	SNRK	protein_coding	-1.91342	-1.03381	-1.33723	-1.47094	7.8489	2.29343e-10	3.25913e-09	-0.442477	HeH
ENSG00000114446	IFT57	protein_coding	-3.3094	-2.66822	-1.29201	-2.23525	5.35493	2.30591e-10	3.27443e-09	-0.641178	HeH
ENSG00000204518	AADACL4	protein_coding	-0.0470864	1.44418	-0.314516	-0.695863	-0.740996	2.35028e-10	3.33341e-09	1.49126	t(12;21)
ENSG00000009790	TRAF3IP3	protein_coding	-1.76194	-2.41914	-1.33683	-1.11247	6.26345	2.35094e-10	3.33341e-09	-0.657198	t(12;21)
ENSG00000220867	HSPE1P26	pseudogene	-4.03624	-6.95927	-6.12069	-6.17353	0.938495	2.3681e-10	3.35525e-09	-0.785739	t(12;21)
ENSG00000022840	RNF10	protein_coding	-1.72822	-1.79929	-1.67543	-1.96598	6.81746	2.39179e-10	3.3863e-09	-0.16669	Other
ENSG00000171848	RRM2	protein_coding	5.01394	5.16602	5.04024	5.19201	5.52556	2.43392e-10	3.4434e-09	0.025987	Other
ENSG00000133818	RRAS2	protein_coding	-3.31566	-3.10162	-4.2647	-3.84622	3.79835	2.45433e-10	3.4697e-09	-0.418479	t(9;22)
ENSG00000103275	UBE2I	protein_coding	-2.30178	-2.35988	-2.18795	-2.51005	6.06793	2.48776e-10	3.51435e-09	-0.150173	Other
ENSG00000205336	GPR56	protein_coding	5.06168	4.07749	5.12773	2.74571	5.46275	2.50221e-10	3.53215e-09	0.0660446	t(9;22)
ENSG00000101350	KIF3B	protein_coding	-1.67702	-1.78011	-2.03794	-1.72891	4.58552	2.52835e-10	3.56641e-09	-0.257829	t(9;22)
ENSG00000127666	TICAM1	protein_coding	-2.99964	-3.08915	-1.84476	-2.85776	1.97852	2.57845e-10	3.6344e-09	-0.0895116	t(12;21)
ENSG00000236360	RP11-334A14.2	pseudogene	-2.93716	-2.9495	-4.33082	-3.58991	-0.163442	2.59232e-10	3.65125e-09	-0.740916	t(9;22)
ENSG00000146425	DYNLT1	protein_coding	-1.85009	-2.93816	-3.2884	-2.20461	4.22401	2.67108e-10	3.75941e-09	-0.350242	t(9;22)
ENSG00000172366	FAM195A	protein_coding	-2.23021	-1.95506	-1.99803	-0.176876	0.445995	2.71604e-10	3.81986e-09	-0.232182	HeH
ENSG00000144476	ACKR3	protein_coding	2.45074	4.82398	2.25896	1.72303	3.64762	2.73871e-10	3.84891e-09	2.37325	t(12;21)
ENSG00000168067	MAP4K2	protein_coding	-2.12634	-1.06434	-0.805712	-1.66663	5.83096	2.7545e-10	3.86826e-09	-0.459712	HeH
ENSG00000108821	COL1A1	protein_coding	-4.42219	-5.09538	-6.30177	-4.62822	1.29325	2.8018e-10	3.93179e-09	-1.20639	t(9;22)
ENSG00000115165	CYTIP	protein_coding	-3.67389	-3.40319	-2.97702	-2.59563	6.66614	2.83258e-10	3.97206e-09	-0.270698	HeH
ENSG00000167528	ZNF641	protein_coding	-0.954527	-1.40284	-0.372628	-0.0912701	4.85534	2.88383e-10	4.04096e-09	-0.44831	t(12;21)
ENSG00000235387	LINC00961	lncRNA	1.44578	0.771103	-0.480832	-1.99897	0.0817698	2.89853e-10	4.05858e-09	-1.51814	Other
ENSG00000181804	SLC9A9	protein_coding	-1.19572	0.14449	1.11296	-0.892679	4.82503	2.90502e-10	4.06468e-09	-0.303037	HeH
ENSG00000228485	GRK5-IT1	lncRNA	-3.80224	-1.99967	-2.37005	-4.75159	1.89017	2.94601e-10	4.11902e-09	-0.949352	Other
ENSG00000171109	MFN1	protein_coding	-1.9639	-1.70922	-1.57899	-1.50684	6.33907	2.96001e-10	4.13139e-09	-0.254688	HeH
BMThy_chr2_0210	lnc-REL-1	lncRNA	-3.33982	-3.0562	-3.02416	-3.41616	2.94873	2.9607e-10	4.13139e-09	-0.0763398	Other
ENSG00000133985	TTC9	protein_coding	-4.48927	-2.69592	-2.83718	-3.15501	3.98351	2.96135e-10	4.13139e-09	-1.33426	HeH
ENSG00000166401	SERPINB8	protein_coding	-0.126167	-2.45523	-0.152613	0.11185	4.12147	3.01067e-10	4.19713e-09	-2.30262	t(12;21)
ENSG00000135185	TMEM243	protein_coding	-2.37915	-1.31313	-1.70822	-1.72173	6.81288	3.02019e-10	4.20733e-09	-0.657422	HeH
ENSG00000163050	ADCK3	protein_coding	-1.76966	-2.06182	-1.26872	-0.928234	4.63136	3.03146e-10	4.21995e-09	-0.292154	t(12;21)
ENSG00000162631	NTNG1	protein_coding	-3.11211	1.69159	-1.67382	-1.46266	3.29101	3.10564e-10	4.32005e-09	-1.4383	HeH
ENSG00000105472	CLEC11A	protein_coding	5.59456	5.1282	6.62797	7.51489	3.97878	3.10947e-10	4.32223e-09	0.886928	Other
ENSG00000263305	AP005530.2	lncRNA	1.92095	5.41186	1.26635	2.15377	1.21461	3.12479e-10	4.34037e-09	3.25809	t(12;21)
ENSG00000164953	TMEM67	protein_coding	-0.877168	-3.9792	-2.05271	-1.65219	3.08362	3.17065e-10	4.40087e-09	-1.92649	t(12;21)
ENSG00000162571	TTLL10	protein_coding	-4.54408	-5.07398	-4.74244	-3.83167	-0.487614	3.21027e-10	4.45261e-09	-0.331541	t(12;21)
ENSG00000175224	ATG13	protein_coding	-1.38082	-1.23488	-1.28242	-1.17044	5.85643	3.21289e-10	4.45301e-09	-0.0984037	HeH
ENSG00000232208	RP3-477M7.5	pseudogene	1.85749	2.24159	6.21186	1.4734	1.03932	3.31839e-10	4.5959e-09	3.97026	t(9;22)
ENSG00000132589	FLOT2	protein_coding	-1.64341	-2.17644	-0.649572	-1.87281	5.58654	3.36453e-10	4.65642e-09	-0.303635	t(12;21)
ENSG00000143093	STRIP1	protein_coding	-1.43549	-1.31302	-1.52627	-1.399	6.11618	3.37059e-10	4.66143e-09	-0.0907865	t(9;22)
ENSG00000141452	C18orf8	protein_coding	-1.46959	-1.84292	-1.48155	-1.18587	5.17568	3.37593e-10	4.66544e-09	-0.361364	t(12;21)
ENSG00000172602	RND1	protein_coding	-3.8146	-3.95267	-3.32893	-4.93391	0.628203	3.46363e-10	4.78317e-09	-0.98124	Other
ENSG00000130300	PLVAP	protein_coding	7.33439	2.87991	2.57496	4.2545	3.04334	3.48712e-10	4.81212e-09	3.07989	HeH
ENSG00000163171	CDC42EP3	protein_coding	-0.496922	0.382266	3.11152	1.35038	5.13221	3.51117e-10	4.84181e-09	1.76114	t(9;22)
ENSG00000166523	CLEC4E	protein_coding	5.17947	4.30249	0.949483	1.51527	4.89287	3.52616e-10	4.85897e-09	0.876986	HeH
ENSG00000254350	RP11-542A14.1	lncRNA	3.35379	5.75097	3.53335	4.27468	2.82736	3.53264e-10	4.86439e-09	1.47628	t(12;21)
ENSG00000076924	XAB2	protein_coding	-2.04632	-2.10583	-1.97846	-1.82093	4.86342	3.53958e-10	4.87043e-09	-0.0595094	t(12;21)
ENSG00000145911	N4BP3	protein_coding	-1.96365	-4.64037	-2.14327	-2.62668	3.78317	3.61359e-10	4.96869e-09	-2.0137	t(12;21)
ENSG00000173200	PARP15	protein_coding	-2.96989	-2.64948	-1.0811	-1.87014	7.7125	3.62629e-10	4.98138e-09	-0.320413	HeH
ENSG00000140995	DEF8	protein_coding	-2.84238	-5.2646	-2.15981	-3.05674	4.68934	3.62804e-10	4.98138e-09	-2.20786	t(12;21)
ENSG00000163072	NOSTRIN	protein_coding	-4.05138	-4.22119	-4.87703	-4.70407	-0.0143148	3.63395e-10	4.98389e-09	-0.17296	t(9;22)
ENSG00000251002	AE000661.37	lncRNA	0.164974	-0.385269	0.845899	2.68654	1.21488	3.6357e-10	4.98389e-09	1.84064	Other
ENSG00000100221	JOSD1	protein_coding	-2.32976	-1.9242	-2.21013	-2.08286	6.29273	3.6377e-10	4.98389e-09	-0.119629	HeH
ENSG00000197629	MPEG1	protein_coding	-2.04343	-4.87974	-3.18317	-1.84485	5.3381	3.66528e-10	5.01806e-09	-1.69657	t(12;21)
ENSG00000103966	EHD4	protein_coding	-1.27508	-2.71512	-2.13372	-0.853147	4.31702	3.69851e-10	5.05818e-09	-0.581403	t(12;21)
ENSG00000198919	DZIP3	protein_coding	-2.23614	-1.98931	-1.86763	-1.78693	5.08974	3.69988e-10	5.05818e-09	-0.24683	HeH
ENSG00000131143	COX4I1	protein_coding	-2.29592	-2.14368	-1.54468	-1.48597	6.70988	3.70547e-10	5.0622e-09	-0.152246	HeH
BMThy_chr6_0430	BMThy_chr6_0430	lncRNA	1.97241	4.01887	3.56447	0.933888	0.0416615	3.7536e-10	5.12429e-09	0.454395	t(12;21)
ENSG00000168528	SERINC2	protein_coding	1.12564	-1.80766	0.995059	1.67762	1.80814	3.84596e-10	5.24662e-09	-2.80272	t(12;21)
BMThy_chr4_0405	BMThy_chr4_0405	lncRNA	5.1528	5.04231	5.2212	2.71185	2.39062	3.95197e-10	5.38738e-09	0.0683966	t(9;22)
ENSG00000183307	CECR6	protein_coding	4.23914	0.417919	1.77095	1.79483	2.12269	3.98529e-10	5.42893e-09	2.44431	HeH
ENSG00000164591	MYOZ3	protein_coding	2.47233	-0.627734	-0.426616	0.923497	0.40521	4.00785e-10	5.45577e-09	1.54883	HeH
ENSG00000138160	KIF11	protein_coding	5.98119	5.14292	4.54477	5.12581	6.4221	4.02647e-10	5.47721e-09	0.838276	HeH
ENSG00000196220	SRGAP3	protein_coding	0.840296	2.77859	-1.1751	0.709081	4.4609	4.09156e-10	5.56178e-09	1.93829	t(12;21)
ENSG00000104635	SLC39A14	protein_coding	2.76122	1.44878	2.1641	3.01891	4.54505	4.1497e-10	5.6368e-09	0.257685	Other
ENSG00000104973	MED25	protein_coding	-2.90847	-2.61968	-2.32144	-3.04945	4.34358	4.20688e-10	5.7104e-09	-0.140982	Other
ENSG00000164897	TMUB1	protein_coding	-2.64664	-2.04365	-1.81351	-2.02491	2.29765	4.22327e-10	5.72858e-09	-0.602995	HeH
ENSG00000185736	ADARB2	protein_coding	-2.92227	0.483657	-1.03163	-1.76411	3.15233	4.25913e-10	5.77311e-09	-1.15817	HeH
ENSG00000123360	PDE1B	protein_coding	-3.50335	-3.32186	-2.47749	-3.22254	3.29792	4.3298e-10	5.86474e-09	-0.181492	HeH
ENSG00000231494	AC104634.3	pseudogene	4.35922	2.0925	2.92338	3.44658	0.642757	4.37955e-10	5.92792e-09	0.912639	HeH
ENSG00000129355	CDKN2D	protein_coding	-0.837094	-2.2654	-0.536129	-0.73734	4.97069	4.39622e-10	5.94627e-09	-1.4283	t(12;21)
ENSG00000135392	DNAJC14	protein_coding	0.507114	1.83494	1.40933	1.28881	4.7337	4.40117e-10	5.94874e-09	0.425606	t(12;21)
ENSG00000211843	TRAJ46	other	3.4903	1.07075	1.78584	3.22172	-0.219318	4.4217e-10	5.97227e-09	0.268575	HeH
ENSG00000152217	SETBP1	protein_coding	-0.739554	-2.04962	-2.56005	-3.26067	6.77389	4.46033e-10	6.02019e-09	-0.70062	Other
ENSG00000170365	SMAD1	protein_coding	5.26186	6.74111	2.72781	4.6365	7.6081	4.50055e-10	6.07017e-09	1.47925	t(12;21)
ENSG00000136828	RALGPS1	protein_coding	-2.30606	-1.12121	-2.31936	-2.1761	4.95786	4.51335e-10	6.08315e-09	-0.0133001	t(9;22)
ENSG00000140105	WARS	protein_coding	-1.39673	-2.38131	-1.10579	-0.732867	4.85125	4.54021e-10	6.11503e-09	-0.984578	t(12;21)
ENSG00000139174	PRICKLE1	protein_coding	-4.23156	-3.73791	-2.94751	-1.52607	2.53201	4.6174e-10	6.2146e-09	-0.493649	HeH
ENSG00000056050	C4orf27	protein_coding	3.29041	2.38076	2.61483	2.57101	3.16108	4.6611e-10	6.269e-09	0.675581	HeH
ENSG00000086967	MYBPC2	protein_coding	-1.45757	-5.29629	-2.34881	-3.22079	2.81927	4.74961e-10	6.38354e-09	-2.07551	t(12;21)
ENSG00000197483	ZNF628	protein_coding	-3.22696	-3.14662	-2.74922	-3.47097	0.854089	4.77399e-10	6.41179e-09	-0.244007	Other
ENSG00000130940	CASZ1	protein_coding	-3.17241	-2.89474	-2.51845	-2.8228	3.78601	4.78015e-10	6.41555e-09	-0.277667	HeH
ENSG00000140563	MCTP2	protein_coding	-4.51654	-1.92855	-1.88201	-2.47199	6.79504	4.84873e-10	6.50266e-09	-2.04456	HeH
ENSG00000160326	SLC2A6	protein_coding	-3.07828	-3.80027	-1.36747	-2.21953	2.55646	4.85186e-10	6.50266e-09	-0.721992	t(12;21)
ENSG00000157954	WIPI2	protein_coding	-1.42467	-1.56869	-1.66498	-1.44569	6.1497	4.86264e-10	6.50821e-09	-0.0962964	t(9;22)
ENSG00000258419	RP11-588P7.1	lncRNA	5.57056	6.04485	4.25758	2.58484	1.59719	4.86283e-10	6.50821e-09	0.474289	t(12;21)
ENSG00000203832	NBPF20	protein_coding	-2.01356	-1.82463	-2.36612	-2.23489	2.71926	4.871e-10	6.51021e-09	-0.131226	t(9;22)
ENSG00000165816	VWA2	protein_coding	5.62875	6.26886	9.35294	4.61432	4.02092	4.87114e-10	6.51021e-09	3.08408	t(9;22)
ENSG00000174840	PDE12	protein_coding	-1.79646	-1.84727	-1.85522	-1.4338	5.97366	4.9355e-10	6.59161e-09	-0.00795855	t(9;22)
ENSG00000132334	PTPRE	protein_coding	2.31021	1.73793	1.01312	0.930956	8.44329	4.93984e-10	6.59279e-09	0.572276	HeH
ENSG00000163041	H3F3A	protein_coding	-2.86159	-2.17115	-3.07682	-2.4978	5.28097	4.95348e-10	6.60637e-09	-0.215222	t(9;22)
ENSG00000270681	RP11-372K14.2	lncRNA	-4.68247	-5.65379	-6.12989	-5.00564	1.95317	5.02774e-10	6.70073e-09	-0.4761	t(9;22)
ENSG00000064763	FAR2	protein_coding	3.77169	3.90074	4.61233	4.604	5.38369	5.03983e-10	6.71215e-09	0.00832532	t(9;22)
ENSG00000123933	MXD4	protein_coding	-1.89655	-2.51122	-1.7141	-1.95941	5.28949	5.05431e-10	6.72674e-09	-0.551807	t(12;21)
ENSG00000124406	ATP8A1	protein_coding	-2.09627	-2.47271	-1.98135	-1.20113	8.06688	5.06715e-10	6.73913e-09	-0.376441	t(12;21)
ENSG00000165995	CACNB2	protein_coding	-1.74605	4.16596	-0.756309	2.23329	3.97751	5.18519e-10	6.89132e-09	1.93266	t(12;21)
ENSG00000228590	AC007381.3	lncRNA	1.08586	-1.535	1.50296	0.200056	2.49593	5.24921e-10	6.97156e-09	-1.73506	t(12;21)
ENSG00000130595	TNNT3	protein_coding	-3.74313	-4.7542	-2.79482	-2.888	0.698812	5.37585e-10	7.13477e-09	-1.01107	t(12;21)
ENSG00000161395	PGAP3	protein_coding	-1.16185	-1.94881	-1.3006	-0.950714	3.20759	5.3831e-10	7.13943e-09	-0.648212	t(12;21)
ENSG00000183963	SMTN	protein_coding	3.03747	2.57376	1.64134	1.31024	2.88165	5.43489e-10	7.20312e-09	0.463711	HeH
ENSG00000168672	FAM84B	protein_coding	0.270956	-3.015	-2.47808	-1.54288	3.14731	5.51387e-10	7.30272e-09	-0.536927	t(12;21)
ENSG00000213406	ANXA2P1	pseudogene	0.529495	-0.608235	1.42607	1.58941	0.367807	5.54173e-10	7.33453e-09	0.163342	Other
ENSG00000096060	FKBP5	protein_coding	4.29279	2.54422	4.39032	3.29331	6.69859	5.64222e-10	7.46235e-09	0.0975275	t(9;22)
ENSG00000078699	CBFA2T2	protein_coding	-1.33152	-1.18686	-1.26547	-1.58446	5.47143	5.6797e-10	7.50673e-09	-0.252936	Other
ENSG00000180139	ACTA2-AS1	lncRNA	-1.3486	-2.6475	-1.16678	-0.662684	1.58954	5.69509e-10	7.52186e-09	-1.29889	t(12;21)
ENSG00000271722	RP11-446E9.2	lncRNA	-5.47672	-5.07668	-6.12397	-5.17308	1.28191	5.70841e-10	7.53423e-09	-0.647256	t(9;22)
ENSG00000160856	FCRL3	protein_coding	-3.87054	-4.86152	-4.20925	-3.44269	4.51111	5.72481e-10	7.54841e-09	-0.652268	t(12;21)
ENSG00000165757	KIAA1462	protein_coding	7.10914	5.36229	6.21873	4.22794	4.25368	5.72706e-10	7.54841e-09	0.890413	HeH
ENSG00000111786	SRSF9	protein_coding	-1.49992	-1.19647	-1.40623	-1.16086	6.54853	5.76026e-10	7.58692e-09	-0.0936873	HeH
ENSG00000068745	IP6K2	protein_coding	-1.47023	-0.98235	-1.42675	-1.11598	6.33863	5.77809e-10	7.60516e-09	-0.0434787	HeH
ENSG00000091536	MYO15A	protein_coding	-3.10714	-3.22393	-3.40094	-3.64271	0.537018	5.79081e-10	7.61665e-09	-0.241767	Other
ENSG00000092199	HNRNPC	protein_coding	-1.56502	-1.50518	-1.8588	-1.58458	8.56067	5.91113e-10	7.76776e-09	-0.274228	t(9;22)
ENSG00000166035	LIPC	protein_coding	1.87293	2.38767	3.1414	4.17841	2.88733	5.91384e-10	7.76776e-09	1.03701	Other
ENSG00000167565	SERTAD3	protein_coding	-2.94435	-2.51825	-2.76212	-2.63266	3.30415	5.93261e-10	7.78707e-09	-0.182229	HeH
ENSG00000104613	INTS10	protein_coding	-1.28447	-1.514	-1.2248	-0.966316	6.3021	6.01249e-10	7.88175e-09	-0.229528	t(12;21)
ENSG00000154978	VOPP1	protein_coding	-1.80138	-2.73885	-1.83176	-1.83707	3.47977	6.01664e-10	7.88175e-09	-0.901772	t(12;21)
ENSG00000166783	KIAA0430	protein_coding	-1.73494	-1.76642	-1.93649	-1.86761	7.64515	6.01714e-10	7.88175e-09	-0.0688804	t(9;22)
ENSG00000164620	RELL2	protein_coding	-2.59181	-2.38653	-1.88951	-1.21019	1.19853	6.02926e-10	7.89221e-09	-0.205283	HeH
ENSG00000060762	MPC1	protein_coding	-1.19619	-2.32277	-1.76616	-1.27112	3.87501	6.10095e-10	7.98058e-09	-0.556604	t(12;21)
ENSG00000106034	CPED1	protein_coding	1.30374	-1.92094	-0.619015	0.718296	1.85562	6.14077e-10	8.02716e-09	-1.30193	t(12;21)
ENSG00000117395	EBNA1BP2	protein_coding	1.43052	1.8443	2.38618	2.33096	4.19	6.17992e-10	8.07281e-09	0.055224	t(9;22)
ENSG00000255438	CTD-2653D5.1	lncRNA	-3.80739	-3.40788	-5.11646	-4.42286	-0.459163	6.1873e-10	8.07693e-09	-0.693601	t(9;22)
ENSG00000156860	FBRS	protein_coding	-2.33563	-2.32188	-2.19256	-2.65661	5.30584	6.20213e-10	8.08978e-09	-0.320983	Other
ENSG00000166128	RAB8B	protein_coding	-2.74607	-1.81783	-1.83742	-2.0924	7.41694	6.20563e-10	8.08978e-09	-0.653665	HeH
ENSG00000154258	ABCA9	protein_coding	-1.4157	2.44953	6.97922	1.05654	3.69885	6.22626e-10	8.11114e-09	4.52969	t(9;22)
ENSG00000200397	Y_RNA	other	-2.68612	-1.97389	-1.86414	-2.65104	2.14836	6.27119e-10	8.16409e-09	-0.0350812	HeH
ENSG00000139990	DCAF5	protein_coding	-0.455392	-1.21646	-0.991759	-1.16647	6.35049	6.29856e-10	8.19414e-09	-0.0499849	t(12;21)
ENSG00000234572	AC007880.1	lncRNA	-3.31858	-5.47962	-4.08561	-2.26217	1.10861	6.31623e-10	8.21153e-09	-1.39401	t(12;21)
ENSG00000150627	WDR17	protein_coding	-2.90787	-4.20142	-3.26392	-3.18016	-0.198412	6.4046e-10	8.32074e-09	-0.937499	t(12;21)
ENSG00000221968	FADS3	protein_coding	-2.21572	-0.13634	-0.910721	-1.14083	6.47051	6.51042e-10	8.45247e-09	-1.0749	HeH
ENSG00000116560	SFPQ	protein_coding	-1.8979	-1.68734	-2.30358	-2.09364	9.49845	6.52535e-10	8.4661e-09	-0.209943	t(9;22)
ENSG00000073861	TBX21	protein_coding	3.25243	1.40797	4.27341	3.84443	2.94327	6.57315e-10	8.5221e-09	0.428982	t(9;22)
ENSG00000196954	CASP4	protein_coding	-1.34861	-1.19883	0.0401945	0.0110713	5.8149	6.57745e-10	8.5221e-09	-0.149781	HeH
ENSG00000175354	PTPN2	protein_coding	-0.954492	-1.73904	-1.77717	-0.808504	5.65517	6.61378e-10	8.56336e-09	-0.038128	t(9;22)
BMThy_chr2_1168	BMThy_chr2_1168	lncRNA	0.323954	3.86729	0.0477569	1.13527	1.17625	6.65271e-10	8.60793e-09	2.73201	t(12;21)
ENSG00000105281	SLC1A5	protein_coding	3.08927	2.567	2.33008	2.92206	5.25197	6.69695e-10	8.6593e-09	0.167208	HeH
ENSG00000154027	AK5	protein_coding	2.53196	3.279	5.76752	4.28259	3.01691	6.75009e-10	8.7221e-09	1.48493	t(9;22)
ENSG00000140873	ADAMTS18	protein_coding	1.45493	3.44584	0.321845	6.60464	2.86941	6.76068e-10	8.72785e-09	3.15881	Other
ENSG00000154655	L3MBTL4	protein_coding	-2.27744	-4.42973	0.920988	0.789224	3.94906	6.76369e-10	8.72785e-09	-2.15229	t(12;21)
ENSG00000152229	PSTPIP2	protein_coding	2.80856	2.21719	4.89055	2.81886	3.94869	6.809e-10	8.78039e-09	2.07168	t(9;22)
ENSG00000183378	OVCH2	other	8.08791	7.85449	5.60216	5.01181	6.77404	6.98867e-10	9.00599e-09	0.233419	HeH
ENSG00000224032	EPB41L4A-AS1	lncRNA	-1.76808	-1.92006	-2.32189	-1.38706	4.33757	7.00491e-10	9.02083e-09	-0.401831	t(9;22)
ENSG00000043462	LCP2	protein_coding	1.8816	1.77418	2.72222	2.08979	6.45173	7.08817e-10	9.12189e-09	0.632436	t(9;22)
BMThy_chr5_0385	BMThy_chr5_0385	lncRNA	-4.8544	-5.58317	-4.92877	-5.73631	0.305668	7.12445e-10	9.16241e-09	-0.153145	Other
ENSG00000139971	C14orf37	protein_coding	4.94291	3.65616	-0.746367	3.00522	2.96234	7.13047e-10	9.16397e-09	1.28675	HeH
ENSG00000159788	RGS12	protein_coding	3.17687	2.82801	2.31173	1.94505	5.64842	7.13671e-10	9.16583e-09	0.34886	HeH
ENSG00000197622	CDC42SE1	protein_coding	-2.25023	-2.06983	-1.32273	-1.59379	7.62526	7.19724e-10	9.23734e-09	-0.180402	HeH
ENSG00000151883	PARP8	protein_coding	-3.08582	-2.06653	-2.06655	-1.35039	7.82284	7.24501e-10	9.2924e-09	-1.01928	HeH
ENSG00000082996	RNF13	protein_coding	-2.38756	-1.82235	-2.02397	-1.84798	5.81781	7.25202e-10	9.29515e-09	-0.363589	HeH
ENSG00000175898	CTD-2369P2.2	lncRNA	-1.46681	1.25532	-1.76671	-0.993575	1.39652	7.33179e-10	9.39108e-09	-0.299898	t(9;22)
ENSG00000167123	CERCAM	protein_coding	2.3299	0.657881	0.651523	1.64794	2.46598	7.49618e-10	9.59521e-09	0.681954	HeH
ENSG00000196159	FAT4	protein_coding	4.26576	5.48183	0.610404	2.12176	3.97546	7.62172e-10	9.74551e-09	1.21607	t(12;21)
ENSG00000171681	ATF7IP	protein_coding	-1.74132	-1.4593	-1.71982	-1.63851	8.24046	7.62381e-10	9.74551e-09	-0.0214991	HeH
ENSG00000238090	AC006195.2	pseudogene	-1.89576	-2.47668	-3.78374	-2.99992	0.408139	7.85746e-10	1.00375e-08	-0.783815	t(9;22)
ENSG00000237499	RP11-356I2.4	lncRNA	4.07668	3.39401	2.76924	2.57651	6.20712	7.89931e-10	1.00842e-08	0.682667	HeH
ENSG00000169499	PLEKHA2	protein_coding	-2.53774	-2.98067	-2.00907	-2.56367	8.13969	8.05778e-10	1.02796e-08	-0.416999	t(12;21)
ENSG00000122952	ZWINT	protein_coding	5.35766	5.00825	4.63133	4.88918	5.16253	8.09973e-10	1.03262e-08	0.349413	HeH
ENSG00000109158	GABRA4	protein_coding	0.154531	5.40905	-0.156985	0.560055	2.65032	8.18578e-10	1.0429e-08	4.84899	t(12;21)
ENSG00000127328	RAB3IP	protein_coding	-2.18386	0.46042	-1.07226	-0.458779	5.79805	8.27864e-10	1.05402e-08	-1.1116	HeH
ENSG00000120051	CCDC147	protein_coding	2.65095	0.0444752	0.766324	1.17047	0.535982	8.32607e-10	1.05935e-08	1.48047	HeH
ENSG00000140992	PDPK1	protein_coding	-1.67718	-2.02951	-1.781	-1.90743	4.80766	8.34068e-10	1.06051e-08	-0.122086	t(12;21)
ENSG00000138134	STAMBPL1	protein_coding	-1.49272	-2.03536	-0.27209	0.0912695	3.8466	8.4247e-10	1.07048e-08	-0.542638	t(12;21)
ENSG00000103187	COTL1	protein_coding	-3.15209	-4.11704	-1.97391	-2.27954	4.50315	8.4785e-10	1.07659e-08	-0.964944	t(12;21)
ENSG00000075884	ARHGAP15	protein_coding	-2.15097	-1.44739	-1.53531	-1.53085	7.62789	8.53971e-10	1.08365e-08	-0.615654	HeH
ENSG00000229418	RP11-35J23.1	lncRNA	6.24802	6.496	5.50869	5.93909	3.50185	8.56101e-10	1.08563e-08	0.247982	t(12;21)
BMThy_chr9_0187	/lnc-GCNT1-1/lnc-GCNT1-2	lncRNA	-3.10864	-3.62228	-3.79731	-1.94141	2.23593	8.57254e-10	1.08637e-08	-0.175027	t(9;22)
ENSG00000271959	CTD-3064M3.7	lncRNA	1.53555	3.46169	3.74332	0.602879	1.12979	8.57914e-10	1.08648e-08	0.281632	t(9;22)
ENSG00000198106	SNX29P2	lncRNA	-4.67169	-4.54185	-3.28846	-3.51278	0.587265	8.58714e-10	1.08677e-08	-0.129842	HeH
ENSG00000166949	SMAD3	protein_coding	-1.66575	-3.07218	-1.53391	-1.89579	6.86783	8.71459e-10	1.10217e-08	-1.17639	t(12;21)
ENSG00000171643	S100Z	protein_coding	6.45985	6.77168	7.20406	4.73668	3.92174	8.7852e-10	1.10975e-08	0.432379	t(9;22)
ENSG00000048828	FAM120A	protein_coding	-1.12385	-1.33128	-0.806146	-0.801643	7.09231	8.78609e-10	1.10975e-08	-0.207434	t(12;21)
ENSG00000066279	ASPM	protein_coding	5.87098	5.91739	4.62433	5.72374	7.60426	8.80556e-10	1.11147e-08	0.0464141	t(12;21)
ENSG00000233184	RP11-421L21.3	lncRNA	-2.21234	-2.34096	-2.586	-2.04632	4.5857	8.84607e-10	1.11584e-08	-0.245042	t(9;22)
ENSG00000163785	RYK	protein_coding	-2.26872	-1.44008	-2.38611	-2.78015	5.53445	8.88789e-10	1.12038e-08	-0.394039	Other
ENSG00000115266	APC2	protein_coding	-2.00431	-2.12654	-3.23665	-3.64729	0.112205	8.98734e-10	1.13217e-08	-0.410641	Other
ENSG00000164654	MIOS	protein_coding	-1.81281	-1.97063	-2.09652	-1.54863	6.19431	9.20385e-10	1.15868e-08	-0.125891	t(9;22)
ENSG00000175322	ZNF519	protein_coding	2.15683	1.3704	-0.237308	1.20475	4.62562	9.30721e-10	1.17092e-08	0.786425	HeH
ENSG00000055163	CYFIP2	protein_coding	-2.03833	-2.10613	-1.5661	-1.1608	8.33063	9.31429e-10	1.17104e-08	-0.0678011	t(12;21)
ENSG00000165025	SYK	protein_coding	-2.04927	-1.01349	-0.838432	-1.30033	7.92792	9.32315e-10	1.17138e-08	-0.74894	HeH
ENSG00000059804	SLC2A3	protein_coding	-4.12031	-4.48215	-3.94996	-4.01526	6.31601	9.37927e-10	1.17765e-08	-0.361841	t(12;21)
ENSG00000172869	DMXL1	protein_coding	-2.31934	-1.99047	-2.09685	-1.69823	8.60725	9.4447e-10	1.18496e-08	-0.222496	HeH
ENSG00000054267	ARID4B	protein_coding	-1.88532	-1.40234	-1.65878	-1.47746	7.77688	9.44986e-10	1.18496e-08	-0.226534	HeH
ENSG00000273014	RP11-225B17.2	lncRNA	2.91512	3.50551	1.92811	1.61718	0.111847	9.48659e-10	1.18852e-08	0.590384	t(12;21)
ENSG00000122882	ECD	protein_coding	-1.32656	-1.40136	-1.57397	-1.64163	6.10498	9.49072e-10	1.18852e-08	-0.0676555	Other
ENSG00000132376	INPP5K	protein_coding	-1.66848	-2.13281	-1.66217	-1.88983	5.08826	9.55775e-10	1.19613e-08	-0.242981	t(12;21)
ENSG00000072422	RHOBTB1	protein_coding	-4.56153	-0.421005	-3.67953	-0.158955	4.35443	9.6144e-10	1.20243e-08	-0.882002	HeH
BMThy_chr17_0532	lnc-CCR7-1	lncRNA	-3.55527	-3.69551	-4.0717	-4.11885	-1.09614	9.80261e-10	1.22517e-08	-0.047149	Other
ENSG00000101445	PPP1R16B	protein_coding	-3.0896	-2.04468	-1.9592	-2.12382	6.70116	9.8318e-10	1.22801e-08	-0.96578	HeH
ENSG00000021645	NRXN3	protein_coding	6.90856	6.89717	6.88995	3.5013	5.87272	9.8748e-10	1.23257e-08	0.0113889	HeH
ENSG00000142512	SIGLEC10	protein_coding	-3.28589	-5.03797	-2.3976	-3.19444	2.40058	9.90376e-10	1.23538e-08	-1.75208	t(12;21)
ENSG00000239280	RP11-271C24.3	pseudogene	-2.50971	-2.15588	-2.87283	-2.70381	2.8625	9.93568e-10	1.23855e-08	-0.16902	t(9;22)
ENSG00000132434	LANCL2	protein_coding	-1.77184	-1.94969	-2.50642	-1.81763	3.97499	9.95441e-10	1.24008e-08	-0.55673	t(9;22)
ENSG00000177666	PNPLA2	protein_coding	-2.54163	-2.56783	-2.6216	-2.80292	4.54712	1.00486e-09	1.25099e-08	-0.181324	Other
ENSG00000136986	DERL1	protein_coding	-1.69655	-1.62127	-1.65919	-1.56395	6.64846	1.00642e-09	1.25212e-08	-0.0373563	HeH
ENSG00000168209	DDIT4	protein_coding	0.769842	-0.638852	1.73328	1.39117	6.11172	1.00869e-09	1.25412e-08	0.342106	t(9;22)
ENSG00000244687	UBE2V1	protein_coding	-2.1943	-1.88115	-3.18573	-2.39964	4.79881	1.01456e-09	1.2606e-08	-0.78609	t(9;22)
ENSG00000163660	CCNL1	protein_coding	-2.98942	-2.50043	-2.75013	-2.89727	9.94477	1.01554e-09	1.26101e-08	-0.0921569	HeH
ENSG00000253676	TAGLN2P1	pseudogene	-2.47082	-3.25651	-1.13801	-1.5813	0.765153	1.0208e-09	1.26671e-08	-0.785688	t(12;21)
ENSG00000224593	RP11-30B1.1	pseudogene	0.68644	3.81569	0.258231	0.47022	1.19632	1.02219e-09	1.26761e-08	3.12925	t(12;21)
ENSG00000171867	PRNP	protein_coding	-1.32458	-2.38944	-2.56842	-1.71032	5.75898	1.026e-09	1.27151e-08	-0.178974	t(9;22)
ENSG00000158710	TAGLN2	protein_coding	-3.28161	-3.0835	-1.85896	-1.857	5.89682	1.02844e-09	1.27371e-08	-0.198111	HeH
ENSG00000170291	ELP5	protein_coding	-1.82051	-2.25626	-2.07568	-2.0161	3.99054	1.04629e-09	1.29498e-08	-0.180575	t(12;21)
ENSG00000256582	RP11-75L1.1	lncRNA	-2.74087	-3.37189	-1.6917	-1.1592	1.30963	1.05201e-09	1.30121e-08	-0.631024	t(12;21)
ENSG00000167261	DPEP2	protein_coding	-2.78627	-3.78923	-2.58403	-2.9492	3.37324	1.05618e-09	1.30551e-08	-0.840036	t(12;21)
ENSG00000130309	COLGALT1	protein_coding	-1.18171	-2.12427	-1.3873	-1.65134	6.46256	1.06015e-09	1.30958e-08	-0.472922	t(12;21)
ENSG00000060566	CREB3L3	protein_coding	0.885641	2.64439	0.694253	0.0366876	0.0686687	1.06444e-09	1.31403e-08	1.75875	t(12;21)
ENSG00000105369	CD79A	protein_coding	-2.39323	-1.32942	-1.2843	-1.79778	7.94936	1.06599e-09	1.31509e-08	-0.595453	HeH
ENSG00000161960	EIF4A1	protein_coding	-2.35485	-3.25262	-3.4973	-3.31462	5.71526	1.06892e-09	1.31785e-08	-0.182687	t(9;22)
ENSG00000242853	RN7SL749P	other	-2.9298	-1.51277	-3.17064	-3.75872	0.203932	1.07225e-09	1.32111e-08	-0.588084	Other
ENSG00000135334	AKIRIN2	protein_coding	-1.44476	-1.51226	-1.65759	-1.85568	5.4843	1.07709e-09	1.32621e-08	-0.19809	Other
BMThy_chr3_0209	lnc-CHMP2B-1	lncRNA	2.0728	0.338011	0.0766141	2.48291	-0.763816	1.08366e-09	1.33344e-08	0.410118	Other
ENSG00000272168	CASC15	lncRNA	4.45424	5.59267	3.29812	5.13806	6.63256	1.09248e-09	1.34342e-08	0.454608	t(12;21)
ENSG00000122367	LDB3	protein_coding	-2.13307	-2.11614	2.60626	-2.34311	-0.180323	1.10622e-09	1.35944e-08	4.7224	t(9;22)
ENSG00000110697	PITPNM1	protein_coding	-2.79297	-3.00648	-1.91367	-2.17897	4.05616	1.10778e-09	1.36049e-08	-0.213501	t(12;21)
ENSG00000158528	PPP1R9A	protein_coding	-3.72376	-0.296037	-2.91452	-3.72835	3.99097	1.12733e-09	1.38361e-08	-0.00458896	Other
ENSG00000215039	CD27-AS1	lncRNA	-0.743959	-2.26077	-1.30877	-0.748092	3.0564	1.14496e-09	1.40434e-08	-0.951995	t(12;21)
ENSG00000189431	RASSF10	pseudogene	0.292494	2.91204	-0.919958	0.573355	0.860455	1.14694e-09	1.40586e-08	2.33869	t(12;21)
ENSG00000135047	CTSL	protein_coding	2.86241	5.25741	2.52326	3.31938	2.2305	1.16188e-09	1.42327e-08	1.93803	t(12;21)
ENSG00000196914	ARHGEF12	protein_coding	0.698851	2.61477	0.568626	0.698333	7.22873	1.16827e-09	1.43017e-08	1.91592	t(12;21)
ENSG00000137752	CASP1	protein_coding	0.269399	-1.33333	0.571878	0.541909	4.01642	1.17437e-09	1.43672e-08	-1.60273	t(12;21)
ENSG00000085978	ATG16L1	protein_coding	-1.78423	-1.70363	-1.48036	-1.59499	5.67838	1.22345e-09	1.49581e-08	-0.0806015	HeH
ENSG00000237940	AC093642.3	lncRNA	-0.347447	1.60274	-0.221621	-1.04115	6.01936	1.23225e-09	1.5056e-08	1.82436	t(12;21)
ENSG00000154144	TBRG1	protein_coding	-1.46695	-1.47429	-1.33322	-1.45555	5.71284	1.23849e-09	1.51225e-08	-0.00734373	t(12;21)
ENSG00000267074	RP11-1094M14.5	lncRNA	2.88991	3.07487	6.07308	3.69819	1.20513	1.24358e-09	1.5175e-08	2.37489	t(9;22)
ENSG00000125648	SLC25A23	protein_coding	-2.77101	-2.62151	-2.08489	-0.338632	0.696899	1.25354e-09	1.52778e-08	-0.149501	HeH
BMThy_chr2_0441	BMThy_chr2_0441	lncRNA	4.58227	5.50475	5.48295	2.92387	1.45355	1.25361e-09	1.52778e-08	0.0217982	t(12;21)
ENSG00000198742	SMURF1	protein_coding	-1.86182	-1.96892	-2.4014	-2.39065	5.45998	1.25651e-09	1.53034e-08	-0.0107528	t(9;22)
ENSG00000269951	RP11-797A18.6	lncRNA	-2.49892	-2.66339	-3.17979	-2.91834	3.28492	1.26002e-09	1.53364e-08	-0.261451	t(9;22)
ENSG00000243083	LINC00870	lncRNA	6.73727	0.602612	2.38808	1.25928	2.15658	1.2692e-09	1.54382e-08	4.34918	HeH
ENSG00000185619	PCGF3	protein_coding	0.314791	-0.299241	-0.966391	-0.902346	6.91671	1.28244e-09	1.55894e-08	-0.0640454	t(9;22)
ENSG00000115524	SF3B1	protein_coding	-2.15341	-1.33803	-1.56296	-1.40632	10.2658	1.28862e-09	1.56546e-08	-0.590459	HeH
ENSG00000131797	CLUHP3	pseudogene	-2.77101	-1.25031	-2.19892	-2.39111	4.47631	1.30026e-09	1.57859e-08	-0.379895	HeH
ENSG00000163513	TGFBR2	protein_coding	-1.47636	-1.66273	-1.12117	-0.431333	8.08705	1.31709e-09	1.59801e-08	-0.186364	t(12;21)
ENSG00000100354	TNRC6B	protein_coding	-1.71464	-1.4025	-1.87946	-1.7045	8.7557	1.32022e-09	1.60078e-08	-0.16482	t(9;22)
ENSG00000161888	SPC24	protein_coding	6.15836	5.66557	5.20435	5.60622	3.81975	1.32333e-09	1.60354e-08	0.492795	HeH
ENSG00000049192	ADAMTS6	protein_coding	-1.79638	-2.03469	-2.55774	0.0561767	4.21564	1.32825e-09	1.60775e-08	-0.523052	t(9;22)
ENSG00000253251	CTC-534A2.2	protein_coding	-3.02309	-1.87464	-2.48187	-2.01998	3.56412	1.32849e-09	1.60775e-08	-0.54122	HeH
ENSG00000166925	TSC22D4	protein_coding	-0.556702	-0.196307	1.12109	-0.461931	5.20083	1.34898e-09	1.63151e-08	1.3174	t(9;22)
ENSG00000161526	SAP30BP	protein_coding	-1.09536	-1.58404	-1.40051	-1.65495	5.75315	1.35092e-09	1.63155e-08	-0.0709096	Other
ENSG00000114107	CEP70	protein_coding	2.18888	3.18712	2.14065	2.85527	5.91853	1.35132e-09	1.63155e-08	0.331846	t(12;21)
ENSG00000225485	ARHGAP23	protein_coding	4.37608	3.76029	3.21684	2.86903	3.51103	1.35158e-09	1.63155e-08	0.61579	HeH
ENSG00000136161	RCBTB2	protein_coding	4.6253	4.63394	4.22462	4.81709	6.03346	1.35327e-09	1.63256e-08	0.183153	Other
ENSG00000198590	C3orf35	protein_coding	-3.26113	-3.22166	-3.12026	-2.9243	1.9673	1.35937e-09	1.63758e-08	-0.0394606	HeH
BMThy_chr6_0389	lnc-ASF1A-3	lncRNA	0.845073	1.72101	0.510855	-0.79302	3.29642	1.35957e-09	1.63758e-08	0.875939	t(12;21)
ENSG00000107104	KANK1	protein_coding	1.92161	-0.0225978	0.855662	3.60246	4.63916	1.36077e-09	1.63758e-08	1.68085	Other
ENSG00000211835	TRAJ56	other	3.89072	1.47379	2.10574	4.17322	0.401084	1.36086e-09	1.63758e-08	0.282504	Other
ENSG00000259985	RP11-549B18.1	lncRNA	5.13091	5.82834	5.67205	4.57596	3.57032	1.38304e-09	1.66323e-08	0.156296	t(12;21)
ENSG00000198945	L3MBTL3	protein_coding	-1.98531	-2.31865	-2.139	-1.90791	5.66894	1.4089e-09	1.69325e-08	-0.179651	t(12;21)
ENSG00000260979	RP11-77H9.8	lncRNA	-4.15204	-3.97089	-4.15011	-4.25676	-0.51062	1.41868e-09	1.70393e-08	-0.104715	Other
ENSG00000160712	IL6R	protein_coding	5.01967	2.14565	3.12188	3.8284	4.90638	1.45129e-09	1.74126e-08	1.19128	HeH
ENSG00000103194	USP10	protein_coding	-1.37874	-1.42377	-1.57523	-1.55256	6.09815	1.45158e-09	1.74126e-08	-0.0226702	t(9;22)
ENSG00000068028	RASSF1	protein_coding	-2.00033	-2.20464	-1.47036	-1.73455	5.748	1.45271e-09	1.74151e-08	-0.204307	t(12;21)
ENSG00000253190	AC084082.3	lncRNA	-3.42565	-1.92646	-1.32691	-2.64776	4.07499	1.45569e-09	1.74399e-08	-0.777892	HeH
ENSG00000105640	RPL18A	protein_coding	-2.35775	-2.62008	-2.21332	-2.21374	4.34584	1.46745e-09	1.75698e-08	-0.26233	t(12;21)
ENSG00000134490	TMEM241	protein_coding	-2.3406	-2.84287	-2.45854	-1.86948	3.00238	1.46965e-09	1.75852e-08	-0.384332	t(12;21)
ENSG00000168405	CMAHP	pseudogene	0.0490592	0.60323	1.90112	1.67541	5.13956	1.48078e-09	1.77072e-08	0.225709	t(9;22)
ENSG00000104859	CLASRP	protein_coding	-2.47589	-2.72454	-2.1109	-2.68362	3.99314	1.50117e-09	1.79398e-08	-0.0409185	t(12;21)
ENSG00000077549	CAPZB	protein_coding	-1.32031	-1.44472	-0.521948	-1.12369	6.40521	1.51542e-09	1.80987e-08	-0.124409	t(12;21)
ENSG00000104866	PPP1R37	protein_coding	1.01988	1.84358	2.25355	0.887308	4.94152	1.54374e-09	1.84254e-08	0.409966	t(9;22)
ENSG00000196839	ADA	protein_coding	4.01865	3.65895	3.15877	3.88405	5.94454	1.54491e-09	1.84279e-08	0.134593	HeH
ENSG00000242574	HLA-DMB	protein_coding	-1.88178	-1.42791	-1.79281	-2.47207	6.93853	1.55143e-09	1.84941e-08	-0.590284	Other
ENSG00000176532	PRR15	protein_coding	0.848627	-0.588247	1.88642	2.91851	-0.0149763	1.5536e-09	1.85025e-08	1.03209	Other
ENSG00000171488	LRRC8C	protein_coding	2.23912	3.15189	2.44716	2.48294	8.87356	1.55408e-09	1.85025e-08	0.668945	t(12;21)
ENSG00000248590	GLDCP1	pseudogene	0.785745	1.2245	0.665312	3.7234	1.001	1.56035e-09	1.85657e-08	2.4989	Other
ENSG00000082074	FYB	protein_coding	2.09911	4.4798	2.08173	2.86275	7.18084	1.5751e-09	1.87294e-08	1.61705	t(12;21)
ENSG00000128654	MTX2	protein_coding	-2.99657	-3.19808	-1.19157	-0.548315	2.14029	1.57645e-09	1.87338e-08	-0.201508	t(12;21)
ENSG00000133104	SPG20	protein_coding	1.5603	-0.727762	-0.982918	2.41653	4.3128	1.58227e-09	1.87824e-08	0.856234	Other
ENSG00000177697	CD151	protein_coding	-1.75412	-2.68765	-1.26051	-0.622461	1.88051	1.5825e-09	1.87824e-08	-0.933532	t(12;21)
ENSG00000205937	RNPS1	protein_coding	-1.79745	-1.91104	-1.8936	-2.02625	5.78865	1.58784e-09	1.88334e-08	-0.115211	Other
ENSG00000166912	MTMR10	protein_coding	-1.80363	-1.85479	-1.85151	-1.47651	7.25999	1.58878e-09	1.88334e-08	-0.00328033	t(12;21)
ENSG00000125384	PTGER2	protein_coding	3.968	4.27866	3.08735	5.22255	3.7871	1.62239e-09	1.922e-08	0.943886	Other
ENSG00000154188	ANGPT1	protein_coding	-0.450412	-0.360138	-0.297272	3.39421	2.32522	1.62755e-09	1.92691e-08	3.69148	Other
ENSG00000182010	RTKN2	protein_coding	3.56617	1.69097	2.37874	3.70439	3.51985	1.63202e-09	1.93101e-08	0.138219	Other
ENSG00000134954	ETS1	protein_coding	-3.28285	-2.26478	-2.34793	-1.9779	7.71612	1.6538e-09	1.95557e-08	-0.93492	HeH
ENSG00000134460	IL2RA	protein_coding	1.34294	1.19138	4.92143	1.81946	2.68148	1.68918e-09	1.99616e-08	3.10197	t(9;22)
BMThy_chr22_0159	lnc-PPARA-1	lncRNA	3.20093	0.708252	2.38597	2.26449	1.46598	1.69288e-09	1.9993e-08	0.814963	HeH
ENSG00000135333	EPHA7	protein_coding	8.27521	8.10626	4.60184	5.70684	6.93745	1.70058e-09	2.00715e-08	0.16895	HeH
ENSG00000134072	CAMK1	protein_coding	4.83805	2.11572	5.04837	3.74166	1.13366	1.7054e-09	2.0116e-08	0.210317	t(9;22)
ENSG00000266088	RP5-1028K7.2	lncRNA	0.448341	-2.16805	1.40318	1.05236	2.97618	1.7211e-09	2.02886e-08	-2.61639	t(12;21)
ENSG00000117090	SLAMF1	protein_coding	-1.6485	-3.15783	-2.98935	-0.281833	3.57766	1.76139e-09	2.07507e-08	-0.168485	t(12;21)
ENSG00000124813	RUNX2	protein_coding	0.364194	-0.901933	-0.029914	2.91374	4.13475	1.77252e-09	2.0869e-08	2.54955	Other
ENSG00000160058	BSDC1	protein_coding	-1.78968	-1.92676	-1.60403	-1.76968	6.05499	1.77408e-09	2.08744e-08	-0.137085	t(12;21)
ENSG00000160209	PDXK	protein_coding	0.793106	-2.13738	-0.0278282	-1.20391	5.70645	1.80449e-09	2.12192e-08	-0.933472	t(12;21)
ENSG00000165810	BTNL9	protein_coding	-2.97463	2.92474	3.28307	0.382643	3.40757	1.84584e-09	2.1692e-08	0.358329	t(9;22)
ENSG00000111145	ELK3	protein_coding	4.11845	4.68788	3.7541	3.10814	8.54577	1.85761e-09	2.18169e-08	0.569425	t(12;21)
ENSG00000184545	DUSP8	protein_coding	-5.68863	-5.82674	-5.55893	-5.38224	0.763558	1.8591e-09	2.1821e-08	-0.138111	t(12;21)
ENSG00000143499	SMYD2	protein_coding	-0.808981	-1.45899	0.0133649	-0.183452	4.88374	1.86329e-09	2.18567e-08	-0.650014	t(12;21)
ENSG00000136193	SCRN1	protein_coding	-3.75303	-4.90981	-3.47557	-3.45412	2.43566	1.86851e-09	2.18929e-08	-1.15678	t(12;21)
ENSG00000142405	NLRP12	protein_coding	5.07045	4.71316	3.8565	3.1686	3.95485	1.86867e-09	2.18929e-08	0.357291	HeH
ENSG00000139505	MTMR6	protein_coding	-2.72341	-2.26467	-2.32465	-2.23575	6.41245	1.89287e-09	2.21628e-08	-0.398757	HeH
ENSG00000162511	LAPTM5	protein_coding	-1.98438	-2.01897	-1.69941	-2.22098	10.1077	1.90389e-09	2.22781e-08	-0.202013	Other
ENSG00000227038	AC005077.12	pseudogene	5.09282	5.15886	6.15375	5.51052	3.25426	1.90616e-09	2.22911e-08	0.643226	t(9;22)
ENSG00000006062	MAP3K14	lncRNA	-2.20442	-2.98259	-2.11635	-2.52415	4.23559	1.91445e-09	2.23743e-08	-0.458439	t(12;21)
ENSG00000116809	ZBTB17	protein_coding	-1.61609	-1.10556	-1.22801	-1.3053	4.63985	1.92445e-09	2.24774e-08	-0.310785	HeH
ENSG00000173511	VEGFB	protein_coding	-2.48131	-2.11543	-1.45488	-2.07008	3.344	1.9387e-09	2.263e-08	-0.365887	HeH
ENSG00000164104	HMGB2	protein_coding	3.25284	2.68163	2.3411	2.51811	8.00501	1.94126e-09	2.2646e-08	0.571207	HeH
ENSG00000132718	SYT11	protein_coding	0.460733	-1.80608	1.35788	0.688287	5.05526	1.94727e-09	2.27023e-08	-2.26681	t(12;21)
ENSG00000223118	RN7SKP102	other	-0.490025	2.59136	0.127353	0.830187	0.0964098	1.9664e-09	2.29113e-08	1.76117	t(12;21)
ENSG00000170006	TMEM154	protein_coding	-2.4983	-2.07539	-0.523815	-2.87223	6.08497	1.98053e-09	2.30619e-08	-0.37393	Other
ENSG00000169418	NPR1	protein_coding	6.31054	7.22966	6.33865	5.37597	5.52581	1.99176e-09	2.31785e-08	0.891017	t(12;21)
ENSG00000074416	MGLL	protein_coding	-2.32294	-2.1261	-1.46985	0.373292	1.48331	1.99712e-09	2.32268e-08	-0.196846	HeH
ENSG00000103657	HERC1	protein_coding	-1.841	-1.69098	-1.95687	-1.58964	9.10329	2.00057e-09	2.32526e-08	-0.115872	t(9;22)
ENSG00000074657	ZNF532	protein_coding	-5.01691	-4.79263	-3.99761	-4.24086	1.77014	2.00806e-09	2.33255e-08	-0.224283	HeH
ENSG00000137962	ARHGAP29	protein_coding	3.77955	7.53088	4.83071	4.81997	6.57362	2.01772e-09	2.34092e-08	2.70017	t(12;21)
ENSG00000136003	ISCU	protein_coding	-2.59905	-2.10235	-2.06209	-1.84111	6.06395	2.01821e-09	2.34092e-08	-0.496694	HeH
ENSG00000271895	RP4-635E18.8	lncRNA	-1.83565	-1.75868	-2.66626	-2.04884	3.1929	2.01894e-09	2.34092e-08	-0.61743	t(9;22)
ENSG00000183856	IQGAP3	protein_coding	4.63562	4.23392	3.3106	3.36476	4.99588	2.02186e-09	2.34288e-08	0.401703	HeH
ENSG00000169515	CCDC8	protein_coding	-2.03576	1.39179	-2.15856	-1.92195	0.231139	2.02512e-09	2.34464e-08	-0.122797	t(9;22)
ENSG00000177096	FAM109B	protein_coding	3.9098	4.41108	4.01037	4.07108	2.78235	2.02583e-09	2.34464e-08	0.339999	t(12;21)
ENSG00000143514	TP53BP2	protein_coding	-1.57603	-1.16461	-1.78351	-1.36566	6.37405	2.0787e-09	2.40436e-08	-0.207483	t(9;22)
ENSG00000146242	TPBG	protein_coding	-0.396673	0.647695	3.30828	4.34546	1.75024	2.08619e-09	2.41156e-08	1.03717	Other
ENSG00000139508	SLC46A3	protein_coding	-1.68956	-0.201412	0.594389	-0.037485	4.67066	2.09155e-09	2.41629e-08	-1.48815	HeH
ENSG00000103037	SETD6	protein_coding	-1.89469	-2.63113	-1.48333	-0.530748	2.82841	2.11185e-09	2.43827e-08	-0.736438	t(12;21)
ENSG00000075568	TMEM131	protein_coding	-2.03991	-1.83325	-2.09956	-2.21352	7.26935	2.12078e-09	2.44711e-08	-0.113959	Other
ENSG00000163694	RBM47	protein_coding	3.00221	-0.0940472	3.25733	1.47365	4.35114	2.13317e-09	2.45991e-08	0.255119	t(9;22)
ENSG00000106723	SPIN1	protein_coding	1.75869	2.48635	1.49227	1.93118	8.42754	2.14727e-09	2.47467e-08	0.555171	t(12;21)
ENSG00000129173	E2F8	protein_coding	5.94297	5.48939	4.78827	5.44201	4.18704	2.14858e-09	2.47469e-08	0.453579	HeH
ENSG00000139193	CD27	protein_coding	1.22324	3.74465	4.01017	1.9374	4.1893	2.19468e-09	2.52627e-08	0.265519	t(9;22)
ENSG00000167470	MIDN	protein_coding	-2.66114	-2.28461	-1.59017	-2.58469	5.0224	2.19793e-09	2.52848e-08	-0.0764499	HeH
ENSG00000196378	ZNF34	protein_coding	-1.81471	-2.44866	-2.55615	-2.29131	2.8073	2.19959e-09	2.52887e-08	-0.107496	t(9;22)
ENSG00000245694	CRNDE	lncRNA	2.64621	3.70767	1.1902	2.78148	4.6755	2.20273e-09	2.53095e-08	0.926191	t(12;21)
ENSG00000218565	RP11-12A2.1	pseudogene	-0.886782	-3.23629	-2.8259	-1.61715	0.382746	2.20651e-09	2.53376e-08	-0.410399	t(12;21)
ENSG00000182934	SRPR	protein_coding	-1.58967	-1.47563	-1.01139	-1.24645	6.82437	2.21512e-09	2.54153e-08	-0.114045	HeH
ENSG00000116005	PCYOX1	protein_coding	3.32496	2.70887	2.99789	2.72057	4.40452	2.21593e-09	2.54153e-08	0.327076	HeH
ENSG00000174206	C12orf66	protein_coding	-1.0059	-1.74387	-1.10429	-0.623516	3.36634	2.24364e-09	2.57176e-08	-0.639576	t(12;21)
ENSG00000171014	OR4D5	protein_coding	-0.904861	3.82954	-0.7304	2.02655	0.328075	2.29925e-09	2.63393e-08	1.80299	t(12;21)
ENSG00000162909	CAPN2	protein_coding	0.966815	-0.950528	-0.764244	0.487167	5.02772	2.30717e-09	2.64141e-08	0.479649	HeH
ENSG00000226320	AC018359.1	lncRNA	-1.47493	0.607294	0.381738	-2.696	2.31277	2.33812e-09	2.67524e-08	-1.22107	Other
ENSG00000139173	TMEM117	protein_coding	-3.61859	-3.07607	-1.61419	-0.427884	1.49372	2.35408e-09	2.69189e-08	-0.54252	HeH
ENSG00000246695	RASSF8-AS1	lncRNA	0.866231	4.2714	4.6191	1.74405	0.62338	2.38301e-09	2.72334e-08	0.347707	t(9;22)
ENSG00000095951	HIVEP1	protein_coding	-1.52305	-1.47868	-2.66853	-1.89439	6.61083	2.42503e-09	2.7697e-08	-0.77414	t(9;22)
ENSG00000131398	KCNC3	protein_coding	-3.86395	-5.13531	-3.71686	-3.8126	-0.152568	2.44149e-09	2.78683e-08	-1.27136	t(12;21)
ENSG00000168918	INPP5D	protein_coding	-1.88304	-1.68755	-1.15711	-2.24355	7.60988	2.44763e-09	2.79217e-08	-0.360513	Other
ENSG00000167994	RAB3IL1	protein_coding	0.807974	3.56494	0.456227	0.881271	1.28783	2.49219e-09	2.8413e-08	2.68367	t(12;21)
ENSG00000169508	GPR183	protein_coding	-5.18318	-4.00898	-4.01223	-2.85566	4.63206	2.58752e-09	2.94822e-08	-1.17095	HeH
ENSG00000107447	DNTT	protein_coding	8.3608	7.95993	7.90777	8.05197	9.68132	2.64256e-09	3.00914e-08	0.308828	HeH
ENSG00000143333	RGS16	protein_coding	1.73142	-0.37118	2.18405	3.21214	2.91027	2.65538e-09	3.02194e-08	1.02809	Other
ENSG00000171223	JUNB	protein_coding	-4.2347	-4.72959	-3.64991	-4.30023	5.88823	2.67001e-09	3.03678e-08	-0.429366	t(12;21)
ENSG00000254522	RP11-113K21.1	pseudogene	-5.25694	-6.0317	-5.77	-5.98046	0.571402	2.6729e-09	3.03825e-08	-0.051244	t(12;21)
ENSG00000229839	AC018462.2	lncRNA	6.33542	7.26559	4.2638	5.03844	4.89799	2.70382e-09	3.07157e-08	0.930167	t(12;21)
ENSG00000145425	RPS3A	protein_coding	-2.11422	-2.21603	-2.30983	-2.21112	5.73422	2.72535e-09	3.09418e-08	-0.0937986	t(9;22)
ENSG00000094975	SUCO	protein_coding	-2.02863	-1.76897	-2.08649	-1.90165	7.08632	2.73701e-09	3.10558e-08	-0.0578572	t(9;22)
ENSG00000253141	CTB-164N12.1	lncRNA	4.90021	1.31604	1.44155	1.21508	0.337815	2.76391e-09	3.13424e-08	3.45866	HeH
ENSG00000176160	HSF5	protein_coding	-2.57641	-4.55304	-2.22854	-3.19327	2.41825	2.81158e-09	3.1864e-08	-1.35977	t(12;21)
ENSG00000160602	NEK8	protein_coding	-1.78877	-2.70063	-1.51342	-1.8335	3.03043	2.81521e-09	3.18863e-08	-0.867126	t(12;21)
ENSG00000101413	RPRD1B	protein_coding	-1.62718	-1.33536	-1.63007	-1.53132	5.79313	2.81841e-09	3.19035e-08	-0.00288263	t(9;22)
ENSG00000197111	PCBP2	protein_coding	-1.81443	-1.69444	-2.04949	-1.83441	7.32336	2.82455e-09	3.19541e-08	-0.215085	t(9;22)
ENSG00000116667	C1orf21	protein_coding	1.93064	2.83797	4.22395	4.4332	3.01843	2.83998e-09	3.21096e-08	0.209253	Other
ENSG00000211839	TRAJ50	other	3.00356	1.40708	1.93932	3.86194	-0.239029	2.846e-09	3.21506e-08	0.858379	Other
ENSG00000239306	RBM14	protein_coding	-2.41982	-2.58237	-2.3857	-2.75775	6.04871	2.84697e-09	3.21506e-08	-0.175385	Other
ENSG00000181035	SLC25A42	protein_coding	-2.08022	-2.67236	-1.53461	-2.16908	3.77209	2.8805e-09	3.25056e-08	-0.503285	t(12;21)
ENSG00000205129	C4orf47	protein_coding	-2.76041	-3.37437	-1.64684	-4.01204	-0.457809	2.88182e-09	3.25056e-08	-0.637674	Other
ENSG00000273055	CTB-13F3.1	lncRNA	-2.92331	-2.53529	-2.74647	-3.29248	-0.470529	2.89762e-09	3.2658e-08	-0.369172	Other
ENSG00000180096	2001-09-01	protein_coding	-3.14409	-2.8419	-2.37785	-2.18702	2.24863	2.89897e-09	3.2658e-08	-0.30219	HeH
ENSG00000179253	RP11-429E11.3	protein_coding	1.46061	4.43166	-0.660125	1.90931	2.24382	2.90046e-09	3.2658e-08	2.52235	t(12;21)
ENSG00000170017	ALCAM	protein_coding	-2.21638	-2.73341	-0.325116	-0.409352	5.36637	2.91261e-09	3.27755e-08	-0.517032	t(12;21)
ENSG00000151532	VTI1A	protein_coding	-1.48925	-1.40135	-1.46682	-1.45084	6.2041	2.92947e-09	3.29457e-08	-0.0224335	HeH
ENSG00000137266	SLC22A23	protein_coding	-2.10868	0.0216137	1.91216	-1.40992	2.8939	2.95905e-09	3.32589e-08	-0.698764	HeH
ENSG00000203799	CCDC162P	pseudogene	1.06721	-0.395714	2.11773	3.58047	2.59544	2.97306e-09	3.33966e-08	1.46274	Other
ENSG00000224875	AC083949.1	lncRNA	-3.47743	-4.2043	-2.14652	-3.72171	-0.902993	2.9914e-09	3.35828e-08	-0.482591	t(12;21)
ENSG00000266733	TBC1D29	protein_coding	-1.8014	-4.75086	-3.16614	-3.62417	-0.394954	3.00472e-09	3.36973e-08	-1.12669	t(12;21)
ENSG00000102524	TNFSF13B	protein_coding	1.86244	-0.790739	0.258135	1.35121	3.57981	3.00512e-09	3.36973e-08	0.511236	HeH
ENSG00000122515	ZMIZ2	protein_coding	-2.65954	-3.36068	-2.87865	-3.17677	4.89224	3.00969e-09	3.37287e-08	-0.183911	t(12;21)
BMThy_chr3_0848	lnc-IGSF10-1	lncRNA	-0.0167795	2.76389	0.0309443	-0.135205	-0.203295	3.06778e-09	3.43595e-08	2.73294	t(12;21)
ENSG00000104907	TRMT1	protein_coding	-1.5726	-1.84941	-1.37499	-1.08683	4.44137	3.08772e-09	3.45626e-08	-0.276808	t(12;21)
ENSG00000180354	MTURN	protein_coding	-0.652832	-2.82916	-1.17245	-0.173639	4.77217	3.09189e-09	3.45889e-08	-1.65671	t(12;21)
ENSG00000255987	RP11-1094M14.4	pseudogene	1.23893	2.43024	5.26391	2.92218	0.954852	3.12509e-09	3.49399e-08	2.34173	t(9;22)
ENSG00000140932	CMTM2	protein_coding	5.82152	4.89258	5.33793	3.21175	3.74236	3.13503e-09	3.50304e-08	0.483592	HeH
ENSG00000256223	ZNF10	protein_coding	-2.76104	-2.12873	-3.39595	-2.3249	4.63674	3.16481e-09	3.53425e-08	-0.634902	t(9;22)
ENSG00000182183	FAM159A	protein_coding	-1.77521	-3.84245	-1.75707	-2.42156	2.79196	3.19759e-09	3.56877e-08	-1.4209	t(12;21)
ENSG00000211950	IGHV1-24	other	-4.34296	-4.08976	-4.27729	-3.67205	0.33049	3.20102e-09	3.57051e-08	-0.0656685	HeH
ENSG00000205593	DENND6B	protein_coding	1.01286	-0.193909	2.29309	1.38347	2.64647	3.20804e-09	3.57625e-08	0.909615	t(9;22)
ENSG00000144668	ITGA9	protein_coding	0.581871	1.02931	2.79106	4.45034	4.15701	3.21637e-09	3.583e-08	1.65928	Other
ENSG00000072858	SIDT1	protein_coding	-2.66503	-1.5276	-1.89446	-2.39467	5.34563	3.21785e-09	3.583e-08	-0.270354	HeH
ENSG00000164038	SLC9B2	protein_coding	0.963556	-0.638792	0.330721	0.619681	4.55568	3.23795e-09	3.60328e-08	0.343875	HeH
ENSG00000154511	FAM69A	protein_coding	-2.33755	-3.25224	-2.23901	-2.31313	3.84051	3.25656e-09	3.62188e-08	-0.91469	t(12;21)
ENSG00000097021	ACOT7	protein_coding	1.0246	0.358393	1.23016	2.26574	2.08542	3.31338e-09	3.68293e-08	1.03557	Other
ENSG00000159128	IFNGR2	protein_coding	-1.84886	-2.22726	-1.43702	-2.04854	6.16059	3.32236e-09	3.69076e-08	-0.178725	t(12;21)
ENSG00000187372	PCDHB13	protein_coding	4.97985	6.7866	3.51339	2.98075	2.54921	3.37467e-09	3.74669e-08	1.80675	t(12;21)
ENSG00000197046	SIGLEC15	protein_coding	4.97377	4.36776	3.99398	1.47242	2.87265	3.39316e-09	3.76503e-08	0.606006	HeH
ENSG00000115841	RMDN2	protein_coding	-3.25268	-3.51675	-1.67947	-1.64474	1.93225	3.40504e-09	3.77474e-08	-0.264065	t(12;21)
ENSG00000152117	AC093838.4	pseudogene	-2.18401	-2.04033	-2.31701	-2.46907	3.68983	3.40587e-09	3.77474e-08	-0.152056	Other
ENSG00000079332	SAR1A	protein_coding	-1.7422	-1.795	-1.87027	-1.68317	6.98828	3.41989e-09	3.78808e-08	-0.0752666	t(9;22)
ENSG00000136997	MYC	protein_coding	0.370612	-1.20382	0.639985	0.837085	5.9999	3.44262e-09	3.81104e-08	-1.57444	t(12;21)
ENSG00000227603	RP11-165J3.6	lncRNA	-0.937656	-3.11344	-1.90364	-2.7786	-0.29067	3.45362e-09	3.82101e-08	-0.334841	t(12;21)
ENSG00000168427	KLHL30	protein_coding	-0.292782	3.68697	-1.10077	0.652387	1.23631	3.45918e-09	3.82494e-08	3.03458	t(12;21)
ENSG00000160194	NDUFV3	protein_coding	1.153	-0.365635	0.553135	0.391854	4.49432	3.46954e-09	3.83418e-08	0.599864	HeH
ENSG00000260005	AC027601.1	lncRNA	-3.66169	-2.4916	-3.71952	-3.25788	-0.828969	3.4997e-09	3.86527e-08	-0.0578298	t(9;22)
ENSG00000135547	HEY2	protein_coding	-0.704214	3.54864	3.95251	3.00061	3.18644	3.51512e-09	3.88005e-08	0.403866	t(9;22)
ENSG00000156564	LRFN2	protein_coding	-0.157096	3.00953	3.25445	4.22068	2.91848	3.5385e-09	3.90359e-08	0.966227	Other
ENSG00000135924	DNAJB2	protein_coding	-1.83795	-2.15568	-0.969967	-2.23027	4.1704	3.55759e-09	3.92239e-08	-0.0745941	Other
ENSG00000168614	NBPF9	protein_coding	-1.97337	-2.42416	-1.73552	-2.29214	2.28773	3.61034e-09	3.97825e-08	-0.13202	t(12;21)
ENSG00000211834	TRAJ57	other	3.89664	1.51867	2.14424	4.14011	0.122207	3.61465e-09	3.98061e-08	0.243473	Other
ENSG00000183454	GRIN2A	protein_coding	-2.33784	0.497976	1.02511	-1.65058	-0.117446	3.61751e-09	3.98061e-08	-0.687263	HeH
ENSG00000140009	ESR2	protein_coding	-2.9549	-3.48058	-3.68076	-3.87938	0.211665	3.61873e-09	3.98061e-08	-0.198614	Other
BMThy_chr3_0393	BMThy_chr3_0393	lncRNA	0.195866	2.96227	0.807178	-0.342626	0.300621	3.66268e-09	4.02663e-08	2.1551	t(12;21)
ENSG00000228863	RP11-404F10.2	lncRNA	-0.93812	-2.43769	-2.71079	-0.200151	-0.376992	3.68845e-09	4.05262e-08	-0.273107	t(9;22)
ENSG00000172345	STARD5	protein_coding	-2.39469	-2.43891	-3.07401	-2.49086	2.65576	3.70503e-09	4.0685e-08	-0.583159	t(9;22)
ENSG00000077044	DGKD	protein_coding	-1.70491	-3.02054	-1.88345	-2.37243	7.30209	3.74587e-09	4.11098e-08	-0.648112	t(12;21)
ENSG00000249850	KRT18P31	pseudogene	-2.34375	-1.84037	-3.13094	-2.35647	4.03952	3.75386e-09	4.11738e-08	-0.774467	t(9;22)
ENSG00000154269	ENPP3	protein_coding	-3.76739	-4.01658	-0.958564	-2.36776	-0.0378	3.76363e-09	4.12573e-08	-0.249185	t(12;21)
ENSG00000072110	ACTN1	protein_coding	4.35661	2.29632	3.73367	3.15882	5.67247	3.77417e-09	4.13491e-08	0.622948	HeH
ENSG00000166408	OR5P1P	pseudogene	7.12551	7.16165	4.68394	4.1182	4.39347	3.77648e-09	4.13507e-08	0.0361472	t(12;21)
ENSG00000071051	NCK2	protein_coding	-1.87091	-1.62825	-1.32479	-1.6875	4.82427	3.7911e-09	4.14866e-08	-0.183407	HeH
ENSG00000144218	AFF3	protein_coding	-2.3051	-3.32423	-2.10563	-2.49114	7.89895	3.79325e-09	4.14866e-08	-0.83309	t(12;21)
ENSG00000206190	ATP10A	protein_coding	5.76366	5.571	6.7964	4.82966	5.50454	3.8064e-09	4.16066e-08	1.03274	t(9;22)
ENSG00000211851	TRAJ38	other	3.83836	1.31752	1.65253	3.55397	0.153076	3.80947e-09	4.16163e-08	0.284394	HeH
ENSG00000143751	SDE2	protein_coding	-2.54153	-1.54177	-2.26432	-1.67377	6.50598	3.84693e-09	4.20015e-08	-0.277217	HeH
ENSG00000264660	RP11-381P6.1	lncRNA	-4.15366	-4.23933	-4.592	-4.13714	-1.01646	3.87024e-09	4.22314e-08	-0.352666	t(9;22)
ENSG00000150076	C10ORF68	protein_coding	-0.678275	0.997925	-0.0315311	-0.421579	3.75732	3.87241e-09	4.22314e-08	1.02946	t(12;21)
ENSG00000175115	PACS1	protein_coding	-2.56699	-2.53345	-2.08984	-2.72588	6.06067	3.87903e-09	4.22795e-08	-0.158896	Other
ENSG00000186648	LRRC16B	protein_coding	-0.247451	3.25841	2.45999	1.37093	2.85919	3.88907e-09	4.23647e-08	0.798416	t(12;21)
ENSG00000160791	CCR5	protein_coding	2.65071	2.85023	5.41984	4.85983	2.02535	3.89961e-09	4.24553e-08	0.56001	t(9;22)
ENSG00000205853	RFPL3S	protein_coding	-3.82961	-4.03415	-2.16535	-3.74202	0.399064	3.91241e-09	4.25703e-08	-0.204533	t(12;21)
ENSG00000170801	HTRA3	protein_coding	2.42492	-0.322308	3.08032	4.88871	3.42897	3.93498e-09	4.27915e-08	1.80839	Other
ENSG00000109814	UGDH	protein_coding	2.63832	1.53108	1.60306	2.07061	4.44905	3.98701e-09	4.33326e-08	0.567713	HeH
ENSG00000173218	VANGL1	protein_coding	0.995553	-1.26138	2.63857	1.45976	3.01561	3.99494e-09	4.33941e-08	1.1788	t(9;22)
ENSG00000177885	GRB2	protein_coding	-1.60387	-1.76837	-1.16917	-1.43055	6.14175	4.02014e-09	4.3643e-08	-0.164494	t(12;21)
ENSG00000118965	WDR35	protein_coding	-5.59742	-2.33858	-2.06787	-2.03952	4.39976	4.0464e-09	4.39031e-08	-3.25884	HeH
ENSG00000154548	SRSF12	protein_coding	-0.0255043	1.49614	-1.29367	-1.00397	-0.312323	4.05631e-09	4.39856e-08	1.52164	t(12;21)
ENSG00000141384	TAF4B	protein_coding	-2.32812	-3.63187	-3.55141	-1.8223	4.53851	4.07658e-09	4.41803e-08	-0.0804564	t(12;21)
ENSG00000162639	HENMT1	protein_coding	1.87465	2.40557	0.658245	2.34875	4.79184	4.11392e-09	4.45597e-08	0.0568213	t(12;21)
ENSG00000196214	ZNF766	protein_coding	-1.65749	-1.51455	-1.53936	-1.50718	4.82279	4.12387e-09	4.46421e-08	-0.118127	HeH
ENSG00000183242	WT1-AS	lncRNA	1.1285	-1.61905	0.857923	3.46216	2.3324	4.12676e-09	4.46481e-08	2.33367	Other
ENSG00000237604	AP001056.1	lncRNA	-3.06169	-4.46646	-1.78882	-5.25828	1.54863	4.14801e-09	4.48525e-08	-0.791822	Other
ENSG00000029363	BCLAF1	protein_coding	-2.19377	-1.99294	-2.56167	-2.01765	9.05044	4.16372e-09	4.49969e-08	-0.367895	t(9;22)
ENSG00000173926	MARCH3	protein_coding	-2.37649	-2.28906	-2.00578	-1.89568	4.1866	4.18277e-09	4.51773e-08	-0.0874379	HeH
ENSG00000231795	ITCH-IT1	lncRNA	-3.13479	-3.38199	-3.68309	-3.81873	0.882374	4.26332e-09	4.60212e-08	-0.135643	Other
ENSG00000273247	RP11-83A24.2	lncRNA	0.713976	0.587477	-0.27639	-0.669045	4.37305	4.27206e-09	4.60895e-08	0.126499	HeH
BMThy_chr4_0736	BMThy_chr4_0736	lncRNA	2.69526	2.36314	1.26189	1.63081	3.844	4.32302e-09	4.66129e-08	0.332114	HeH
ENSG00000185800	DMWD	protein_coding	-1.28441	-0.828521	-1.25105	-2.08925	3.39348	4.389e-09	4.72942e-08	-0.804831	Other
ENSG00000104689	TNFRSF10A	protein_coding	-3.17699	-4.02099	-2.19529	-2.9271	3.32598	4.39116e-09	4.72942e-08	-0.844003	t(12;21)
ENSG00000248137	RP11-468D11.1	lncRNA	5.00492	2.36718	2.19983	0.568548	0.76532	4.43729e-09	4.77641e-08	2.63774	HeH
ENSG00000250400	LINC00977	lncRNA	5.84052	3.87407	3.76103	5.82189	2.27225	4.52217e-09	4.86503e-08	0.0186311	HeH
ENSG00000232486	RP11-18B3.2	pseudogene	-3.15936	-1.76875	-3.98371	-3.05344	1.64669	4.62298e-09	4.97068e-08	-0.824352	t(9;22)
ENSG00000181619	GPR135	protein_coding	0.577774	-1.38462	-1.32737	-0.462952	3.18634	4.69346e-09	5.04362e-08	-0.0572443	t(12;21)
ENSG00000108091	CCDC6	protein_coding	-2.38947	-2.15521	-1.99065	-1.97818	6.62119	4.78594e-09	5.13981e-08	-0.234252	HeH
BMThy_chr12_0407	lnc-MLXIP-1	lncRNA	3.6022	1.74925	0.223557	1.13469	0.258181	4.78836e-09	5.13981e-08	1.85295	HeH
ENSG00000188522	FAM83G	protein_coding	-3.82562	-3.69809	-2.76033	-2.43342	1.06951	4.80092e-09	5.14974e-08	-0.127524	HeH
ENSG00000007264	MATK	protein_coding	0.00592176	-1.77203	-0.702351	0.88288	1.91866	4.80301e-09	5.14974e-08	-1.06968	t(12;21)
ENSG00000127946	HIP1	protein_coding	-1.45808	-1.66922	-1.33162	-0.0677709	5.10093	4.81666e-09	5.16148e-08	-0.211145	t(12;21)
ENSG00000158517	NCF1	protein_coding	-1.89146	-3.28539	-0.402339	-1.98692	1.27967	4.84819e-09	5.19235e-08	-1.29846	t(12;21)
ENSG00000160223	ICOSLG	protein_coding	-2.93447	-3.76645	-2.79163	-3.53376	6.54626	4.91198e-09	5.25772e-08	-0.232691	t(12;21)
ENSG00000162139	NEU3	protein_coding	-1.46722	-1.85172	-1.72504	-1.28676	4.9368	4.93726e-09	5.28181e-08	-0.126682	t(12;21)
ENSG00000146858	ZC3HAV1L	protein_coding	3.8067	4.71882	3.58981	4.08779	3.74865	4.9499e-09	5.29237e-08	0.631026	t(12;21)
ENSG00000172889	EGFL7	protein_coding	4.34735	6.35311	5.33334	4.67753	4.73918	4.95657e-09	5.29541e-08	1.01978	t(12;21)
ENSG00000168495	POLR3D	protein_coding	-1.23792	-1.71366	-1.1885	-1.05516	5.22442	4.95829e-09	5.29541e-08	-0.475747	t(12;21)
ENSG00000156052	GNAQ	protein_coding	2.70446	3.5552	3.19968	2.84208	6.7617	5.02819e-09	5.36706e-08	0.355525	t(12;21)
ENSG00000107738	C10orf54	protein_coding	-1.80346	-2.67224	-0.142941	-1.69989	5.08768	5.04757e-09	5.38473e-08	-0.868779	t(12;21)
ENSG00000173540	GMPPB	protein_coding	-3.78207	-4.15005	-3.27604	-4.0014	0.532928	5.06652e-09	5.40193e-08	-0.148652	t(12;21)
ENSG00000134744	ZCCHC11	protein_coding	-1.89948	-1.6668	-2.05647	-1.93037	8.0088	5.15036e-09	5.48826e-08	-0.126096	t(9;22)
ENSG00000164715	LMTK2	protein_coding	-0.754702	-0.387591	-0.0126103	-1.13975	5.61559	5.19078e-09	5.52823e-08	-0.385051	Other
ENSG00000139668	WDFY2	protein_coding	-1.70128	-1.87344	-2.05796	-2.20894	5.99503	5.26287e-09	5.60188e-08	-0.150977	Other
ENSG00000166736	HTR3A	protein_coding	-2.51511	-5.99353	-5.24432	-5.78189	0.611855	5.3257e-09	5.66561e-08	-0.211641	t(12;21)
ENSG00000266736	RP11-260A9.4	pseudogene	2.41863	3.2045	1.61187	1.22778	-0.166708	5.35557e-09	5.69421e-08	0.78587	t(12;21)
ENSG00000136244	IL6	protein_coding	-5.09473	-5.61013	-4.84107	-5.09438	0.173489	5.36178e-09	5.6972e-08	-0.5154	t(12;21)
ENSG00000239815	RP11-309L24.4	lncRNA	-3.75057	-4.42021	-2.97591	-4.34646	-0.438005	5.36435e-09	5.6972e-08	-0.0737577	t(12;21)
ENSG00000168685	IL7R	protein_coding	4.83357	5.12893	4.69059	5.52336	8.57604	5.3875e-09	5.7186e-08	0.394426	Other
ENSG00000123485	HJURP	protein_coding	6.80999	6.78615	6.0759	6.57661	4.46899	5.42266e-09	5.75272e-08	0.0238372	HeH
ENSG00000174574	AKIRIN1	protein_coding	-2.17526	-1.74875	-1.67547	-1.54573	6.41585	5.45144e-09	5.78004e-08	-0.426517	HeH
ENSG00000122642	FKBP9	protein_coding	4.73724	1.30438	4.39846	1.9632	1.0024	5.4793e-09	5.80635e-08	0.338784	HeH
ENSG00000250688	TRAJ55	other	2.13088	0.757867	1.70053	2.97191	-0.618127	5.51388e-09	5.83975e-08	0.841023	Other
ENSG00000132646	PCNA	protein_coding	4.35782	4.53837	4.15612	4.58617	6.9558	5.53532e-09	5.85921e-08	0.0478068	Other
ENSG00000112200	ZNF451	protein_coding	-1.73734	-1.60723	-2.27771	-1.76494	8.66696	5.55051e-09	5.87204e-08	-0.512765	t(9;22)
ENSG00000130311	DDA1	protein_coding	-1.94644	-1.77253	-1.74889	-2.11271	3.64265	5.57324e-09	5.89281e-08	-0.166262	Other
ENSG00000172771	EFCAB12	protein_coding	-3.80158	-4.59479	-4.25535	-4.33136	0.692399	5.68328e-09	6.00583e-08	-0.263432	t(12;21)
ENSG00000197442	MAP3K5	protein_coding	-2.14252	-2.40837	-1.93384	-1.35035	5.58923	5.70183e-09	6.0221e-08	-0.265853	t(12;21)
ENSG00000148834	GSTO1	protein_coding	2.39243	1.92811	2.75538	2.9214	4.0641	5.84579e-09	6.17074e-08	0.166018	Other
ENSG00000085871	MGST2	protein_coding	3.93946	3.2533	3.83209	3.84567	3.10035	5.84972e-09	6.17147e-08	0.093793	HeH
ENSG00000163444	TMEM183A	protein_coding	-2.02653	-1.62474	-1.61488	-1.31903	5.39864	5.8762e-09	6.19598e-08	-0.401788	HeH
ENSG00000136877	FPGS	protein_coding	1.82582	1.32649	2.30837	1.81399	6.70728	5.88212e-09	6.19762e-08	0.482559	t(9;22)
BMThy_chr21_0041	BMThy_chr21_0041	lncRNA	0.835972	2.12684	-0.248868	-0.590794	0.843298	5.88425e-09	6.19762e-08	1.29086	t(12;21)
ENSG00000124787	RPP40	protein_coding	3.14859	2.92302	3.17474	3.6715	2.89916	5.90176e-09	6.21264e-08	0.496767	Other
ENSG00000113558	SKP1	protein_coding	-2.14418	-2.07165	-2.28338	-2.23227	7.04646	5.90752e-09	6.21527e-08	-0.0511083	t(9;22)
ENSG00000112242	E2F3	protein_coding	2.30054	1.32356	0.946609	1.4985	5.64686	5.9742e-09	6.28196e-08	0.80204	HeH
ENSG00000087460	GNAS	protein_coding	-1.67086	-1.7548	-1.88793	-2.0038	8.73896	5.98661e-09	6.29155e-08	-0.115871	Other
ENSG00000070882	OSBPL3	protein_coding	-1.87156	-2.04885	-0.798732	-0.982677	5.60029	5.99235e-09	6.29411e-08	-0.177292	t(12;21)
ENSG00000080200	CRYBG3	protein_coding	-3.43868	-3.81991	-0.682707	-0.720163	3.078	6.00786e-09	6.30693e-08	-0.381225	t(12;21)
ENSG00000174871	CNIH2	protein_coding	-3.34412	-4.02827	-3.20336	-4.88513	0.569379	6.02887e-09	6.3255e-08	-0.856856	Other
ENSG00000143816	WNT9A	protein_coding	0.672246	2.66902	5.81673	1.83908	1.80174	6.05473e-09	6.34915e-08	3.14771	t(9;22)
ENSG00000141580	WDR45B	protein_coding	-1.82748	-2.1029	-2.17545	-2.02728	6.02559	6.07002e-09	6.35651e-08	-0.0725417	t(9;22)
ENSG00000167984	NLRC3	other	-0.869532	-2.3684	-0.323412	-1.15576	5.52565	6.078e-09	6.35651e-08	-1.21264	t(12;21)
ENSG00000165914	TTC7B	protein_coding	4.20728	2.25523	2.90628	2.99132	3.42208	6.07966e-09	6.35651e-08	1.21596	HeH
ENSG00000121749	TBC1D15	protein_coding	-1.92775	-1.58086	-1.90293	-1.62027	6.6855	6.08025e-09	6.35651e-08	-0.0248134	HeH
ENSG00000080298	RFX3	protein_coding	-1.86393	-1.42546	-2.38264	-1.66908	7.04347	6.0815e-09	6.35651e-08	-0.518713	t(9;22)
ENSG00000205057	CLLU1OS	protein_coding	-4.4693	-5.64411	-4.1789	-4.94087	-0.481023	6.08173e-09	6.35651e-08	-0.703236	t(12;21)
ENSG00000100099	HPS4	protein_coding	0.834492	2.90058	2.6709	1.88055	9.0507	6.14936e-09	6.42367e-08	0.229674	t(12;21)
ENSG00000138709	LARP1B	protein_coding	0.862559	-0.265335	-0.608978	-0.00170627	5.35326	6.15583e-09	6.42691e-08	0.864266	HeH
ENSG00000100461	RBM23	protein_coding	-0.639361	-1.17267	-1.19674	-1.18252	6.44735	6.16159e-09	6.42941e-08	-0.0142167	t(9;22)
ENSG00000231131	RP11-346D6.6	lncRNA	4.81282	1.43468	0.441379	4.06024	0.70318	6.16712e-09	6.43167e-08	0.752575	HeH
ENSG00000164045	CDC25A	protein_coding	5.0399	4.70996	4.11968	4.64983	4.59086	6.21198e-09	6.47491e-08	0.329936	HeH
ENSG00000211594	IGKJ4	other	-3.49357	-4.22807	-2.56138	-3.12801	-0.516077	6.26501e-09	6.52662e-08	-0.7345	t(12;21)
ENSG00000116350	SRSF4	protein_coding	-1.60778	-1.86543	-1.86326	-1.99084	5.81203	6.31028e-09	6.57019e-08	-0.125403	Other
ENSG00000234127	TRIM26	protein_coding	-1.61655	-1.48145	-1.16501	-1.62001	5.5163	6.33642e-09	6.59381e-08	-0.00346266	Other
ENSG00000167850	CD300C	protein_coding	1.22864	0.0577353	2.27217	2.29898	-0.462788	6.39086e-09	6.64684e-08	0.0268168	Other
ENSG00000157734	SNX22	protein_coding	-3.81101	-4.1041	-3.05604	-3.0715	4.14837	6.40827e-09	6.66132e-08	-0.293083	t(12;21)
ENSG00000227051	C14orf132	protein_coding	7.02855	7.57507	5.88095	5.28358	5.22648	6.44792e-09	6.69889e-08	0.54652	t(12;21)
ENSG00000234290	AC116366.6	lncRNA	-3.86247	-4.08365	-3.49587	-5.07116	3.74895	6.48181e-09	6.73043e-08	-0.987511	Other
ENSG00000256128	LINC00944	lncRNA	0.183547	3.99563	-0.0086418	0.789052	0.572107	6.51564e-09	6.76188e-08	3.20658	t(12;21)
ENSG00000124225	PMEPA1	protein_coding	-4.12788	-3.95708	-5.37599	-4.58157	2.52108	6.53194e-09	6.77512e-08	-0.794419	t(9;22)
ENSG00000215218	UBE2QL1	protein_coding	-0.997214	2.05138	-0.718059	-0.201194	-0.448499	6.55916e-09	6.79965e-08	2.25257	t(12;21)
ENSG00000186638	KIF24	protein_coding	3.7691	3.3324	2.29304	3.34254	4.65176	6.58603e-09	6.8238e-08	0.426554	HeH
ENSG00000176771	NCKAP5	protein_coding	-1.97271	1.80961	3.87462	5.40873	4.65274	6.67803e-09	6.90961e-08	1.53411	Other
ENSG00000117450	PRDX1	protein_coding	3.81829	3.74289	4.48005	4.70981	8.51712	6.67863e-09	6.90961e-08	0.229761	Other
ENSG00000260290	CTD-2033A16.2	pseudogene	0.748483	-0.732906	-0.195232	-0.422211	3.55172	6.67972e-09	6.90961e-08	0.943716	HeH
ENSG00000253522	MIR146A	lncRNA	4.57882	4.79279	5.83074	5.76433	4.62241	6.893e-09	7.12637e-08	0.0664104	t(9;22)
ENSG00000186407	CD300E	protein_coding	1.22292	0.390613	2.61347	3.4135	1.42827	6.91962e-09	7.15003e-08	0.800029	Other
ENSG00000121064	SCPEP1	protein_coding	-0.446525	-1.59051	-0.14374	-0.0437551	5.04437	6.97332e-09	7.20161e-08	-1.14399	t(12;21)
ENSG00000231721	LINC-PINT	lncRNA	-2.92994	-3.50615	-2.9249	-3.34356	5.7379	7.05091e-09	7.27781e-08	-0.162591	t(12;21)
ENSG00000064787	BCAS1	protein_coding	-0.615225	3.5746	0.0249164	0.18592	1.06857	7.06052e-09	7.28378e-08	3.38868	t(12;21)
ENSG00000180817	PPA1	protein_coding	-0.279202	-1.11227	0.0389465	0.677328	4.92393	7.07431e-09	7.29407e-08	-0.833071	t(12;21)
ENSG00000012779	ALOX5	protein_coding	-1.4225	-0.940509	-1.29831	-2.94383	7.80601	7.08656e-09	7.30276e-08	-1.52133	Other
ENSG00000126266	FFAR1	protein_coding	-4.42961	-4.47233	-4.26735	-4.25009	0.823289	7.09834e-09	7.31094e-08	-0.0427203	t(12;21)
ENSG00000079257	LXN	protein_coding	5.16522	5.33404	5.52244	4.64206	3.51337	7.11237e-09	7.32144e-08	0.188401	t(9;22)
ENSG00000179163	FUCA1	protein_coding	1.43334	2.50905	2.06243	1.05009	5.29708	7.15085e-09	7.35708e-08	0.44662	t(12;21)
ENSG00000197385	ZNF860	protein_coding	-4.39964	-4.29569	-3.2164	-3.64249	2.19819	7.21294e-09	7.41697e-08	-0.10395	HeH
ENSG00000171451	DSEL	protein_coding	0.543197	3.70426	2.29436	1.59587	3.47179	7.29597e-09	7.49831e-08	1.4099	t(12;21)
BMThy_chr4_0046	BMThy_chr4_0046	lncRNA	-4.17796	-1.53356	-3.84697	-3.72612	0.729151	7.36363e-09	7.56376e-08	-0.330985	HeH
ENSG00000246985	SOCS2-AS1	lncRNA	6.15932	6.5245	6.99406	5.48372	5.59894	7.36758e-09	7.56376e-08	0.469565	t(9;22)
ENSG00000203797	DDO	protein_coding	6.27895	2.63167	3.60327	5.00421	1.59243	7.49284e-09	7.68822e-08	1.27474	HeH
ENSG00000226659	RP11-137H2.4	lncRNA	2.35171	3.95429	1.98667	2.20607	2.55721	7.52849e-09	7.71996e-08	1.60258	t(12;21)
ENSG00000110448	CD5	protein_coding	-3.98409	-4.18406	-3.08955	-2.8567	2.6598	7.53186e-09	7.71996e-08	-0.199974	t(12;21)
ENSG00000144354	CDCA7	protein_coding	3.99621	4.15763	3.27295	4.22209	6.82383	7.61629e-09	7.8023e-08	0.0644614	Other
ENSG00000089818	NECAP1	protein_coding	-2.17675	-2.07434	-1.95668	-1.7929	5.43807	7.63118e-09	7.81336e-08	-0.102407	HeH
ENSG00000079999	KEAP1	protein_coding	2.69748	2.36422	2.48995	2.96367	4.48911	7.78404e-09	7.9656e-08	0.266182	Other
ENSG00000073060	SCARB1	protein_coding	0.176217	1.11156	0.233048	-0.365474	5.89322	7.81177e-09	7.98719e-08	0.878511	t(12;21)
ENSG00000198399	ITSN2	protein_coding	-2.02685	-1.68025	-1.42815	-1.91843	7.87535	7.81351e-09	7.98719e-08	-0.108418	HeH
ENSG00000123395	C12orf44	protein_coding	-1.8608	-2.54168	-1.18147	-1.547	3.57508	7.83789e-09	8.00783e-08	-0.680881	t(12;21)
ENSG00000061938	TNK2	protein_coding	-1.31772	-2.77138	0.00603325	-1.62282	4.70171	7.86696e-09	8.03322e-08	-1.14855	t(12;21)
ENSG00000175873	AC004840.9	lncRNA	-0.265623	-2.76955	-0.450989	-0.0673387	1.96995	7.93795e-09	8.10137e-08	-2.31856	t(12;21)
ENSG00000183579	ZNRF3	protein_coding	1.46839	2.66519	-0.0324683	1.1595	2.24356	7.94326e-09	8.10246e-08	1.1968	t(12;21)
ENSG00000073737	DHRS9	protein_coding	5.48883	2.76051	2.90333	3.05596	1.1912	8.037e-09	8.1937e-08	2.43286	HeH
ENSG00000122786	CALD1	protein_coding	0.760459	6.04675	4.60242	5.95489	4.29563	8.06285e-09	8.21567e-08	0.0918613	t(12;21)
ENSG00000134253	TRIM45	protein_coding	4.0229	3.79039	2.1142	3.16908	2.30451	8.09519e-09	8.24422e-08	0.232505	HeH
ENSG00000231105	RP5-1071N3.1	lncRNA	-4.20628	-5.04416	-3.80498	-4.80463	0.410057	8.17455e-09	8.3206e-08	-0.239532	t(12;21)
ENSG00000163806	SPDYA	protein_coding	-3.4184	-3.45567	-4.72887	-3.57292	2.19873	8.22883e-09	8.37139e-08	-1.15595	t(9;22)
ENSG00000178498	DTX3	protein_coding	0.584848	0.362251	3.54119	2.25017	1.13389	8.28887e-09	8.42797e-08	1.29102	t(9;22)
ENSG00000249274	PDLIM1P4	pseudogene	2.80325	3.34322	1.44997	1.33117	1.03206	8.44372e-09	8.58085e-08	0.539965	t(12;21)
ENSG00000104419	NDRG1	protein_coding	-1.08985	-3.06367	-1.70366	-1.88063	5.46889	8.47464e-09	8.60769e-08	-1.18304	t(12;21)
ENSG00000109323	MANBA	protein_coding	-1.32512	-1.6132	-1.9748	-1.50256	6.68472	8.52384e-09	8.65306e-08	-0.361607	t(9;22)
ENSG00000164924	YWHAZ	protein_coding	-2.03681	-2.11962	-1.78144	-1.98284	8.51605	8.59994e-09	8.72567e-08	-0.0828096	t(12;21)
ENSG00000185728	YTHDF3	protein_coding	-1.77408	-1.65337	-2.15156	-1.72527	7.59256	8.61533e-09	8.73664e-08	-0.377481	t(9;22)
ENSG00000113387	SUB1	protein_coding	-2.25947	-1.66848	-1.92407	-1.77031	7.69652	8.63734e-09	8.7543e-08	-0.335396	HeH
ENSG00000061918	GUCY1B3	protein_coding	4.59733	5.63861	4.43131	4.831	4.37087	8.65621e-09	8.76878e-08	0.807606	t(12;21)
ENSG00000148841	ITPRIP	protein_coding	-1.89448	-2.58301	-2.40569	-2.62527	4.87047	8.69032e-09	8.79866e-08	-0.0422588	Other
ENSG00000214765	SEPT7P2	pseudogene	-1.44458	-1.48369	-1.88671	-1.76066	4.09204	8.70193e-09	8.80574e-08	-0.126053	t(9;22)
ENSG00000184445	KNTC1	protein_coding	1.0793	1.80009	0.273501	0.880862	8.19049	8.73216e-09	8.83165e-08	0.720788	t(12;21)
ENSG00000118557	PMFBP1	protein_coding	-3.67344	-3.83892	-4.22435	-3.17303	1.47868	8.74124e-09	8.83615e-08	-0.385435	t(9;22)
ENSG00000154451	GBP5	protein_coding	0.315528	1.07004	3.45534	2.33413	5.68279	8.79529e-09	8.88609e-08	1.12121	t(9;22)
ENSG00000166579	NDEL1	protein_coding	-1.81317	-2.27342	-2.22816	-2.38511	5.73463	8.81778e-09	8.90409e-08	-0.111685	Other
ENSG00000135899	SP110	protein_coding	-2.11876	-2.07236	-1.30361	-1.81018	6.31369	8.87465e-09	8.95678e-08	-0.0463928	HeH
ENSG00000231986	AP000474.1	lncRNA	3.34451	3.22317	-0.678384	0.677224	1.37882	8.91964e-09	8.99743e-08	0.121346	HeH
ENSG00000156299	TIAM1	protein_coding	3.80611	2.52477	2.97172	3.0133	4.91844	8.94721e-09	9.02047e-08	0.792819	HeH
ENSG00000211831	TRAJ61	other	3.33648	1.10828	0.433817	3.20269	-0.329202	8.97365e-09	9.04235e-08	0.133793	HeH
ENSG00000100629	CEP128	protein_coding	2.01679	1.06784	-0.00302845	0.862936	5.66319	9.08329e-09	9.148e-08	0.948944	HeH
ENSG00000131188	PRR7	protein_coding	-1.63869	-2.9907	-1.65137	-2.07864	1.66052	9.1443e-09	9.20459e-08	-0.912061	t(12;21)
ENSG00000049656	CLPTM1L	protein_coding	0.202566	-0.475293	0.15844	0.582241	6.37893	9.2021e-09	9.25789e-08	0.379676	Other
ENSG00000075240	GRAMD4	protein_coding	0.641608	-0.96094	0.458036	0.631415	5.89961	9.23669e-09	9.28779e-08	-1.41898	t(12;21)
ENSG00000163682	RPL9	protein_coding	-1.89778	-2.34758	-1.99136	-2.25164	6.00675	9.24423e-09	9.29048e-08	-0.0959396	t(12;21)
ENSG00000038532	CLEC16A	protein_coding	-1.82533	-1.81459	-1.64828	-1.89871	6.11487	9.34204e-09	9.38384e-08	-0.0733795	Other
ENSG00000164684	ZNF704	protein_coding	5.03344	4.99023	4.21607	4.29526	6.85766	9.35082e-09	9.38771e-08	0.0432108	HeH
ENSG00000164691	TAGAP	protein_coding	-3.21432	-2.90106	-2.43514	-3.15549	7.34681	9.38965e-09	9.42174e-08	-0.0588295	HeH
ENSG00000135363	LMO2	protein_coding	4.18868	3.61718	3.86935	3.88438	5.70116	9.47228e-09	9.49965e-08	0.304295	HeH
ENSG00000110042	DTX4	protein_coding	-3.91897	-5.39724	-3.34463	-3.73205	3.96935	9.48315e-09	9.50129e-08	-1.47827	t(12;21)
ENSG00000224451	ATP5F1P1	pseudogene	-2.7005	-2.69929	-3.76373	-3.13967	2.17156	9.48386e-09	9.50129e-08	-0.62406	t(9;22)
ENSG00000026652	AGPAT4	protein_coding	-3.81103	-5.18372	-1.66167	-3.1765	3.85665	9.56456e-09	9.57711e-08	-1.37269	t(12;21)
ENSG00000152291	TGOLN2	protein_coding	-1.50137	-1.64627	-1.05902	-1.39632	7.74708	9.57241e-09	9.57994e-08	-0.144893	t(12;21)
ENSG00000184040	TMEM236	protein_coding	3.60904	4.39865	5.19078	1.69186	1.0152	9.63531e-09	9.63673e-08	0.792128	t(9;22)
BMThy_chr21_0096	BMThy_chr21_0096	lncRNA	4.15209	0.125122	0.627449	2.93107	0.857225	9.64013e-09	9.63673e-08	1.22102	HeH
ENSG00000111880	RNGTT	protein_coding	-1.74897	-1.71317	-2.05071	-1.70972	6.58276	9.6443e-09	9.63673e-08	-0.301744	t(9;22)
ENSG00000087206	UIMC1	protein_coding	-1.50458	-1.43731	-1.57157	-1.53455	6.18048	9.81973e-09	9.80689e-08	-0.0370154	t(9;22)
ENSG00000168795	ZBTB5	protein_coding	-1.60509	-1.5197	-2.21474	-1.82677	5.71379	9.86453e-09	9.84647e-08	-0.387972	t(9;22)
ENSG00000138829	FBN2	protein_coding	3.13198	6.57712	2.42476	3.17888	5.64279	9.93895e-09	9.91557e-08	3.39824	t(12;21)
ENSG00000244607	CCDC13	protein_coding	-2.1809	-2.86784	-0.595082	-1.67495	-0.304753	1.00402e-08	1.00113e-07	-0.686937	t(12;21)
ENSG00000249446	TRAJ60	other	3.61484	1.73662	0.772272	3.88093	-0.0763071	1.01935e-08	1.01589e-07	0.266092	Other
ENSG00000269918	AF131215.9	lncRNA	-3.91962	-4.96746	-2.82306	-2.98798	0.553416	1.02804e-08	1.02401e-07	-1.04785	t(12;21)
BMThy_chr22_0222	BMThy_chr22_0222	lncRNA	4.05761	5.69632	5.70946	3.69185	2.68087	1.0289e-08	1.02434e-07	0.0131327	t(9;22)
ENSG00000233280	CRYBG3	protein_coding	-3.19428	-3.53071	0.336358	-0.291321	3.11407	1.04042e-08	1.03526e-07	-0.336431	t(12;21)
ENSG00000169607	CKAP2L	protein_coding	5.65337	5.21465	4.79737	5.05063	5.03846	1.04444e-08	1.03873e-07	0.438712	HeH
ENSG00000244699	RP11-803B1.2	pseudogene	-0.330455	1.7767	-0.5289	-0.383306	-0.770709	1.04692e-08	1.04065e-07	2.10716	t(12;21)
ENSG00000128604	IRF5	protein_coding	-3.25274	-2.77169	-1.3778	-1.33307	3.37516	1.04936e-08	1.04253e-07	-0.481045	HeH
ENSG00000067369	TP53BP1	protein_coding	-1.608	-1.14381	-1.61419	-1.34702	7.44329	1.05293e-08	1.04554e-07	-0.00618472	t(9;22)
ENSG00000163389	POGLUT1	protein_coding	-0.417007	-1.28988	-0.654764	-0.373668	5.14308	1.05767e-08	1.04969e-07	-0.635115	t(12;21)
ENSG00000128272	ATF4	protein_coding	-2.45272	-1.86974	-1.92102	-1.72505	6.80222	1.06629e-08	1.0577e-07	-0.531694	HeH
ENSG00000124201	ZNFX1	protein_coding	-1.91038	-1.89178	-1.53355	-1.75025	6.61535	1.0802e-08	1.07094e-07	-0.0186072	HeH
ENSG00000102575	ACP5	protein_coding	-4.99801	-3.78426	-2.97437	-2.82509	1.91382	1.08716e-08	1.07729e-07	-1.21375	HeH
ENSG00000231533	RP1-232L24.3	lncRNA	0.189535	3.70349	0.171067	2.36696	0.129074	1.09559e-08	1.08492e-07	1.33653	t(12;21)
ENSG00000095777	MYO3A	protein_coding	-4.30504	-6.71354	-1.06779	-1.13443	2.94129	1.09601e-08	1.08492e-07	-2.4085	t(12;21)
ENSG00000145220	LYAR	protein_coding	2.67973	1.5214	1.90806	2.40493	3.40754	1.10008e-08	1.08839e-07	0.2748	HeH
BMThy_chr17_0535	lnc-DNAJC7-1	lncRNA	-2.13569	-2.70627	-3.2976	-3.30999	0.834643	1.10907e-08	1.09657e-07	-0.0123887	Other
ENSG00000255193	RP11-945A11.1	lncRNA	0.133877	3.22227	1.18407	0.191231	-0.325004	1.10949e-08	1.09657e-07	2.0382	t(12;21)
ENSG00000172183	ISG20	protein_coding	-2.83668	-1.77548	-1.48493	-2.58828	6.05529	1.11114e-08	1.09762e-07	-0.248394	HeH
ENSG00000256995	RP11-114G22.1	lncRNA	4.33424	0.21031	3.66523	0.778907	1.73267	1.11527e-08	1.10113e-07	0.669013	HeH
ENSG00000196208	GREB1	protein_coding	-1.44523	3.80653	-0.248818	0.298694	3.60396	1.1187e-08	1.10395e-07	3.50784	t(12;21)
ENSG00000258947	TUBB3	protein_coding	-3.97801	-4.36609	-3.38805	-3.98489	-0.214248	1.12043e-08	1.10508e-07	-0.381192	t(12;21)
ENSG00000259069	RP11-597A11.6	lncRNA	0.183902	2.03223	-0.106877	0.11597	-1.01478	1.12643e-08	1.11043e-07	1.84833	t(12;21)
ENSG00000087074	PPP1R15A	protein_coding	-3.62606	-3.75546	-2.83468	-4.77964	7.21088	1.13073e-08	1.11409e-07	-1.02418	Other
ENSG00000152454	ZNF256	protein_coding	-2.37591	-2.30884	-2.46558	-2.71497	4.0628	1.13343e-08	1.11617e-07	-0.249388	Other
ENSG00000161270	NPHS1	protein_coding	-4.38598	-3.86204	-4.67305	-3.89852	-0.776486	1.13546e-08	1.1176e-07	-0.287072	t(9;22)
ENSG00000249859	PVT1	lncRNA	2.33505	3.29223	1.20087	2.24355	5.16323	1.154e-08	1.13526e-07	0.957188	t(12;21)
ENSG00000104312	RIPK2	protein_coding	-2.30857	-2.23872	-1.65877	-2.03258	4.64051	1.15622e-08	1.13686e-07	-0.0698446	HeH
ENSG00000087274	ADD1	protein_coding	-1.23909	-1.79313	-1.25689	-1.61901	8.00186	1.18203e-08	1.16164e-07	-0.174119	t(12;21)
ENSG00000055483	USP36	protein_coding	-2.53376	-3.91168	-3.85376	-3.66889	6.52973	1.19494e-08	1.17366e-07	-0.057925	t(12;21)
ENSG00000214035	AC073310.4	pseudogene	0.352811	2.12863	-0.345745	-0.165343	-0.408725	1.19549e-08	1.17366e-07	1.77582	t(12;21)
ENSG00000219481	NBPF1	protein_coding	0.559982	1.56281	0.224953	0.379602	5.3728	1.19702e-08	1.17456e-07	1.00283	t(12;21)
ENSG00000166046	TCP11L2	protein_coding	-3.131	-2.36445	-1.70026	-2.24919	6.66952	1.204e-08	1.1808e-07	-0.766549	HeH
ENSG00000159399	HK2	protein_coding	-1.784	-2.39206	-1.52763	-0.655978	5.02683	1.21476e-08	1.19074e-07	-0.608061	t(12;21)
ENSG00000188002	RP11-43F13.1	pseudogene	-2.50573	-2.79584	-1.27611	-1.04785	2.0428	1.2445e-08	1.21926e-07	-0.290108	t(12;21)
ENSG00000162642	C1orf52	protein_coding	-2.05244	-1.42651	-1.5989	-1.56615	5.00631	1.24823e-08	1.22229e-07	-0.453545	HeH
ENSG00000254709	IGLL5	protein_coding	-0.90149	-4.80758	-0.423987	-1.19304	2.94892	1.2502e-08	1.22359e-07	-3.61454	t(12;21)
ENSG00000125844	RRBP1	protein_coding	-0.993292	-2.82019	-1.4021	-1.6471	4.44181	1.25471e-08	1.22738e-07	-1.17309	t(12;21)
ENSG00000126787	DLGAP5	protein_coding	6.34402	5.88375	4.95967	5.63728	5.17527	1.26461e-08	1.23627e-07	0.460273	HeH
ENSG00000095574	IKZF5	protein_coding	-1.72006	-1.80574	-2.13688	-1.83385	6.04744	1.2651e-08	1.23627e-07	-0.303027	t(9;22)
ENSG00000143061	IGSF3	protein_coding	4.45186	6.17779	1.93967	5.12127	3.34164	1.27355e-08	1.2439e-07	1.05652	t(12;21)
ENSG00000165023	DIRAS2	protein_coding	1.02907	2.94466	-0.554793	0.593707	-0.0688227	1.28564e-08	1.25506e-07	1.91559	t(12;21)
ENSG00000260006	RP11-469M7.1	lncRNA	-2.40223	-2.7669	-2.73965	-2.72127	3.86761	1.29053e-08	1.25919e-07	-0.0272527	t(12;21)
ENSG00000214595	EML6	protein_coding	-4.81117	-4.28731	-5.01977	-3.87818	2.67842	1.2912e-08	1.2592e-07	-0.208599	t(9;22)
BMThy_chr12_0078	lnc-LOH12CR1-1	lncRNA	-4.02489	-4.30398	-4.18114	-3.63938	2.71816	1.29708e-08	1.26429e-07	-0.122838	t(12;21)
ENSG00000136492	BRIP1	protein_coding	4.14319	3.85803	2.38123	3.41514	6.5454	1.30475e-08	1.27112e-07	0.285164	HeH
ENSG00000187773	FAM69C	protein_coding	8.56299	6.82896	4.13662	5.93275	5.08202	1.30813e-08	1.27376e-07	1.73402	HeH
ENSG00000237293	AC007099.2	lncRNA	0.242037	2.08997	5.46203	2.58552	0.0153229	1.31045e-08	1.27487e-07	2.87651	t(9;22)
ENSG00000002919	SNX11	protein_coding	-1.8187	-1.85716	-1.50625	-1.50146	4.09076	1.31061e-08	1.27487e-07	-0.0384551	t(12;21)
ENSG00000211836	TRAJ54	other	2.8679	1.14058	1.19047	3.28492	-0.284175	1.3186e-08	1.28199e-07	0.417014	Other
ENSG00000104177	MYEF2	protein_coding	-5.86183	-1.42057	-1.38127	-2.02241	4.89869	1.32079e-08	1.28347e-07	-3.83943	HeH
ENSG00000258879	RP11-713N11.5	lncRNA	1.9286	-0.223238	0.548992	3.33631	1.09302	1.33564e-08	1.29724e-07	1.40771	Other
ENSG00000107187	LHX3	protein_coding	-5.53251	-5.46078	-5.38421	-5.27364	-0.248397	1.35104e-08	1.31152e-07	-0.0717327	HeH
ENSG00000121211	MND1	protein_coding	5.09795	4.70765	3.5796	4.39156	3.94426	1.35208e-08	1.31187e-07	0.390305	HeH
BMThy_chr4_0065	BMThy_chr4_0065	lncRNA	0.280501	4.08176	1.33008	0.911163	1.02576	1.35305e-08	1.31214e-07	2.75167	t(12;21)
ENSG00000129911	KLF16	protein_coding	-1.84715	-2.92133	-1.7161	-2.01153	3.61478	1.35634e-08	1.31466e-07	-0.9098	t(12;21)
ENSG00000257950	P2RX5-TAX1BP3	protein_coding	-3.5164	-5.31595	-2.62844	-3.37768	1.61738	1.36746e-08	1.32477e-07	-1.79955	t(12;21)
ENSG00000204186	ZDBF2	protein_coding	-4.5771	-5.76618	-6.32095	-5.18039	4.9965	1.37424e-08	1.33066e-07	-0.55477	t(9;22)
ENSG00000185250	PPIL6	protein_coding	0.021215	-1.80137	-0.575071	-0.083941	0.79229	1.38721e-08	1.34255e-07	-1.2263	t(12;21)
ENSG00000182578	CSF1R	protein_coding	3.68924	0.961529	2.07652	3.73172	2.32681	1.38872e-08	1.34332e-07	0.0424729	Other
ENSG00000160179	ABCG1	protein_coding	-2.78445	-2.90961	-4.15124	-3.47179	5.12498	1.3936e-08	1.34736e-07	-0.679459	t(9;22)
ENSG00000151693	ASAP2	protein_coding	3.02957	4.77664	3.44737	3.95991	5.40335	1.39821e-08	1.35113e-07	0.816727	t(12;21)
ENSG00000148737	TCF7L2	protein_coding	3.08359	3.55758	2.89092	2.91449	4.83458	1.40196e-08	1.35407e-07	0.473988	t(12;21)
ENSG00000127955	GNAI1	protein_coding	4.72562	4.53383	6.23045	5.84785	5.79413	1.44878e-08	1.39858e-07	0.382599	t(9;22)
ENSG00000143947	RPS27A	protein_coding	-2.10189	-1.51171	-0.598221	-1.10551	5.38397	1.45108e-08	1.40009e-07	-0.590178	HeH
ENSG00000109762	SNX25	protein_coding	-3.48347	-2.02111	-1.73004	-2.59616	5.59798	1.45426e-08	1.40245e-07	-0.887306	HeH
ENSG00000104880	ARHGEF18	protein_coding	-1.61222	-1.05659	-1.09947	-1.6827	6.47074	1.45548e-08	1.40292e-07	-0.0704805	Other
ENSG00000138658	C4orf21	protein_coding	2.08582	1.46161	-0.00986608	1.03141	7.08608	1.46154e-08	1.40805e-07	0.624216	HeH
ENSG00000272871	RP11-408A13.4	lncRNA	-5.41629	-4.37195	-3.22452	-3.34812	1.6928	1.47419e-08	1.41952e-07	-1.04434	HeH
ENSG00000196950	SLC39A10	protein_coding	-1.97366	-0.428374	-0.263327	-0.76054	7.47388	1.48705e-08	1.43119e-07	-1.21313	HeH
ENSG00000118620	ZNF430	protein_coding	-1.58918	-1.24561	-1.43873	-1.45711	5.93971	1.49833e-08	1.44123e-07	-0.132067	HeH
ENSG00000106066	CPVL	protein_coding	3.82404	3.08536	4.32957	5.77538	2.69736	1.499e-08	1.44123e-07	1.4458	Other
ENSG00000172530	BANP	protein_coding	-2.22498	-2.28871	-1.52191	-2.23574	4.39614	1.51e-08	1.45108e-07	-0.0529715	t(12;21)
ENSG00000137877	SPTBN5	protein_coding	-1.34208	-2.70093	-0.961831	-0.796247	0.541122	1.55148e-08	1.49019e-07	-1.35885	t(12;21)
ENSG00000104043	ATP8B4	protein_coding	2.36106	1.85663	2.74677	4.57473	5.5797	1.563e-08	1.5005e-07	1.82796	Other
ENSG00000133740	E2F5	protein_coding	-3.68163	-2.46318	-2.29794	-2.63709	5.59054	1.58751e-08	1.52326e-07	-1.04453	HeH
ENSG00000239466	RN7SL552P	other	2.62536	2.11506	2.61777	0.487482	-0.394547	1.59222e-08	1.52701e-07	0.00758845	HeH
ENSG00000061273	HDAC7	protein_coding	-0.222861	0.344375	1.13552	-0.602496	6.57998	1.60067e-08	1.53434e-07	0.79115	t(9;22)
ENSG00000165646	SLC18A2	protein_coding	5.23479	0.466984	1.66068	0.617337	4.24218	1.6044e-08	1.53715e-07	3.57411	HeH
ENSG00000173581	CCDC106	protein_coding	-1.90582	-1.10226	-1.30295	-2.31934	2.12061	1.60671e-08	1.53859e-07	-0.413513	Other
ENSG00000196739	COL27A1	protein_coding	4.03985	0.712445	1.58145	1.60685	3.66624	1.61657e-08	1.54726e-07	2.433	HeH
ENSG00000129347	KRI1	protein_coding	1.0876	-0.0482647	0.998764	0.693421	4.82415	1.63094e-08	1.56022e-07	0.088838	HeH
ENSG00000159055	MIS18A	protein_coding	3.04286	2.00058	1.86018	2.3935	3.59164	1.64628e-08	1.57411e-07	0.649363	HeH
ENSG00000120008	WDR11	protein_coding	-1.58825	-1.69605	-1.64693	-1.44886	7.11142	1.65123e-08	1.57805e-07	-0.049119	t(12;21)
ENSG00000182511	FES	protein_coding	1.76225	1.1215	2.1316	1.73134	5.13323	1.65815e-08	1.58388e-07	0.369349	t(9;22)
[truncated: 17,087 more rows]
