# Supplementary material for: Specific expression of novel long non-coding RNAs in high-hyperdiploid childhood acute lymphoblastic leukemia
Source: PLoS One. 2017 Mar 27;12(3):e0174124. doi: 10.1371/journal.pone.0174124 (PMC5367703; doi:10.1371/journal.pone.0174124)
Supplement: S2 Table — This table contains log2 fold-changes for genes differentially expressed common to both our dataset and Lee et al.’s. See Methods for details. (XLSX) [file pone.0174124.s003.xlsx]

## Sheet: Supp. Table 2
S2 Table. Differentially expressed genes common to both Lee et al.'s and our datasets.
	Lee et al.					Lajoie et al.
Gene Name	Fold-Change (Log2)	Average Expression	P-Value	P-Value (Adjusted)		logCPM	P-Value	FDR
ABHD17C	0.845716	8.15821	4.28225e-08	8.43704e-06		2.94523	1.18747e-06	4.84248e-05
ABHD3	-1.33983	7.8403	8.50557e-09	2.36008e-06		6.9553	3.08216e-17	2.02838e-14
ACAT1	0.667095	6.86118	2.0559e-07	3.02899e-05		4.95577	1.53937e-05	0.000419699
ACTN1	0.716941	8.33516	8.66768e-08	1.45029e-05		5.66911	8.57019e-07	3.63471e-05
ACVR1C	-1.88567	7.11694	5.7553e-13	6.18175e-10		4.83507	1.72088e-19	1.82461e-16
ADIPOR2	0.811846	8.55582	4.13917e-06	0.000353602		6.85368	6.56653e-09	5.40182e-07
AJAP1	-0.422302	5.60844	1.21178e-05	0.000837109		4.42955	3.76233e-16	1.99456e-13
AMIGO2	-0.417691	5.7276	1.04053e-05	0.000738731		3.10354	2.29824e-05	0.000582496
ANO1	-0.816711	6.31463	4.25607e-08	8.43538e-06		4.12287	1.00231e-09	1.11216e-07
ANXA2	1.61733	9.00415	4.08074e-09	1.35876e-06		5.27435	2.12349e-05	0.000545447
ARHGAP24	-1.45135	6.62526	4.78465e-06	0.00040231		6.36816	6.18687e-07	2.7604e-05
ARHGAP29	-2.3445	6.41164	9.87703e-09	2.631e-06		6.55104	9.26269e-06	0.000274501
ARHGAP32	-1.50334	6.80526	1.39823e-14	2.45037e-11		6.57943	4.8176e-06	0.000158798
ARHGEF12	-1.40233	8.44462	1.1178e-05	0.000781918		7.22776	1.16426e-05	0.000330161
ARHGEF4	-0.510925	6.83961	4.0611e-09	1.35876e-06		6.23905	5.98021e-07	2.6918e-05
ASAP1	0.90023	9.81264	3.33535e-06	0.00029774		6.82704	3.23224e-05	0.000766058
ATP13A2	0.388367	6.89102	3.38656e-07	4.53442e-05		4.35794	2.04733e-10	2.77116e-08
BEST3	-2.1124	5.71309	5.62731e-13	6.18175e-10		6.70544	9.30696e-16	4.55444e-13
BIRC7	-0.651709	7.39055	5.31764e-12	4.31857e-09		4.21693	1.17001e-21	3.18994e-18
BTBD11	0.815328	6.64485	1.6065e-06	0.000164085		4.17611	1.23899e-10	1.86191e-08
C12orf75	1.46235	8.93209	3.0707e-08	6.59645e-06		4.46082	3.94964e-10	4.86315e-08
C15orf39	0.733838	8.25066	8.41855e-09	2.35557e-06		4.52897	2.08515e-05	0.000537045
C21orf33	0.666111	8.38864	1.79506e-08	4.33117e-06		5.88489	1.31987e-08	9.95642e-07
C3orf67	-0.954015	5.17913	1.25784e-06	0.000133809		3.43237	1.03481e-06	4.3027e-05
CACNB2	-1.25998	6.30943	1.91182e-07	2.86747e-05		3.9543	9.2266e-11	1.44336e-08
CAPN2	1.03377	7.74282	5.09061e-08	9.36475e-06		5.03185	1.93597e-08	1.39955e-06
CASP1	1.52961	6.47307	2.3531e-08	5.36653e-06		4.02298	1.23779e-05	0.000348424
CCDC26	0.870733	5.4346	4.15342e-08	8.33111e-06		3.81972	1.61535e-14	5.81677e-12
CCNJL	-0.772463	7.50063	3.17866e-09	1.12766e-06		3.16952	3.0351e-13	8.3949e-11
CD27	-1.05509	7.5095	2.18851e-09	8.28079e-07		4.18237	8.08444e-06	0.000245687
CD82	0.758182	8.0512	4.27999e-09	1.39716e-06		5.0818	1.42476e-10	2.09909e-08
CDC42BPB	0.843562	6.19598	3.37639e-06	0.000300598		3.85072	5.34722e-09	4.55588e-07
CDH4	-0.414276	6.87525	3.02986e-08	6.55099e-06		3.5105	9.39692e-13	2.24175e-10
CLIC5	-2.31752	6.40801	3.15372e-17	1.50013e-13		5.60532	6.60506e-17	3.9393e-14
CLMN	-0.974341	6.84132	4.53574e-10	2.25413e-07		6.0641	3.89206e-05	0.000882185
CORO2A	-0.366609	5.86848	1.11446e-06	0.000124107		2.82291	4.68879e-06	0.000155357
CPD	0.748275	8.63216	6.5117e-06	0.000512577		6.70076	3.47221e-05	0.000806171
CPNE2	-1.09719	8.4971	1.19614e-09	4.9785e-07		6.4937	3.54428e-07	1.71247e-05
CRYZL1	0.659683	8.21886	1.22713e-05	0.000845955		5.55902	1.28685e-05	0.000360111
DAB1	-0.661887	6.24334	9.38707e-09	2.54115e-06		3.52758	5.54883e-11	9.37164e-09
DDIT4L	3.39791	8.52284	1.36744e-15	3.25226e-12		6.14831	2.31434e-09	2.24209e-07
DNAJC14	-0.76532	8.94444	1.59524e-06	0.000163886		4.75391	2.23382e-09	2.218e-07
DNASE2	-0.431955	6.06857	9.32233e-08	1.54431e-05		2.40548	7.51821e-06	0.000230683
DPF3	-0.60735	6.71968	6.92397e-09	2.02235e-06		3.93194	1.22097e-07	6.81348e-06
DSC2	-2.10272	6.00782	1.31686e-18	1.09619e-14		5.01996	2.32627e-22	8.87936e-19
DSC3	-3.82062	6.29347	1.56734e-20	1.7396e-16		7.14073	1.09762e-28	6.98268e-25
DSEL	-1.59822	6.17745	1.88705e-08	4.52037e-06		3.49131	4.95341e-07	2.29456e-05
DTX1	-0.447556	7.57737	4.65585e-08	8.8857e-06		5.02063	2.18238e-05	0.000556827
DYRK4	0.410711	6.17323	1.42976e-06	0.000149237		3.33098	8.59728e-06	0.000257581
EGR3	1.27016	7.50316	8.22219e-07	9.60611e-05		3.27315	1.34279e-05	0.000374666
EMR2	0.766895	6.74309	3.51806e-08	7.36735e-06		4.84379	7.92185e-07	3.3975e-05
ENPP4	-1.80882	6.97712	2.6256e-15	5.14262e-12		5.06563	5.50904e-13	1.46028e-10
EPN2	-0.442538	6.83642	1.51436e-08	3.79126e-06		4.36537	3.54671e-22	1.12815e-18
F2RL3	0.312757	6.69747	1.2781e-05	0.000874187		1.72109	1.12457e-09	1.21945e-07
FADS3	-0.651262	8.23145	8.95427e-11	5.14052e-08		6.47791	1.94343e-09	1.96245e-07
FAM19A1	-2.23752	5.64863	2.66506e-12	2.27535e-09		4.54598	6.26867e-13	1.57418e-10
FAM214A	-0.76277	8.97989	5.50729e-06	0.000453901		7.89783	1.40176e-06	5.5948e-05
FARP1	-0.956303	6.8277	8.44834e-15	1.5628e-11		5.45241	5.67361e-18	4.16465e-15
FCHSD2	-1.13807	9.41434	3.21675e-07	4.38968e-05		7.91737	3.7876e-14	1.3143e-11
FGD6	-1.00527	6.47787	1.21136e-06	0.000131383		5.37148	1.00445e-08	7.76109e-07
FLRT3	-0.848766	4.62649	6.18343e-06	0.00049374		2.2546	4.6519e-10	5.58374e-08
FMNL3	0.726316	6.76204	9.80135e-08	1.60766e-05		6.32196	2.75236e-18	2.1887e-15
FOXP1	-0.535679	8.65138	8.61527e-08	1.45029e-05		8.38872	5.8839e-06	0.000186846
FXN	0.676305	7.08982	3.82038e-07	5.00815e-05		2.70227	3.75235e-15	1.59141e-12
FYB	-2.29424	8.36321	8.43082e-13	8.2565e-10		7.17846	4.31305e-06	0.000144665
GALNT3	1.92673	6.37836	7.62651e-13	7.69515e-10		4.10447	6.8281e-08	4.16339e-06
GALNT6	0.650681	6.85277	4.4184e-08	8.59467e-06		3.43247	5.16242e-07	2.37983e-05
GBA3	-1.93567	6.11599	5.79856e-11	3.44776e-08		4.63747	3.75871e-07	1.79787e-05
GIMAP2	-1.35543	8.51503	3.54657e-06	0.000314197		6.33667	2.87456e-05	0.000694806
GLT1D1	0.855364	5.86431	1.31764e-09	5.35041e-07		2.98789	1.23489e-07	6.85111e-06
GNPDA1	-0.539679	6.06152	5.52135e-07	6.85986e-05		3.2503	1.1128e-16	6.43572e-14
GNPTAB	-0.866132	9.1768	6.79066e-10	3.1404e-07		7.91812	1.66623e-10	2.39097e-08
GPR110	-1.69139	5.97185	4.57265e-09	1.47821e-06		6.60572	3.25144e-20	4.13691e-17
HAP1	-0.81505	7.31846	1.93671e-10	1.05716e-07		5.47684	5.39002e-16	2.78023e-13
HEY2	-0.906304	6.55609	2.29553e-06	0.000222193		3.02108	1.38742e-08	1.03839e-06
HLA-DOB	-0.942557	6.85908	8.11971e-08	1.38647e-05		3.95082	3.25898e-05	0.00076882
HLA-DPB2	-0.454621	6.00513	1.53943e-05	0.000998089		0.60181	2.36593e-09	2.28049e-07
HPGD	-1.62259	5.38307	3.66778e-12	3.05315e-09		2.74572	1.29332e-06	5.21841e-05
HPS4	-1.17885	8.43517	4.12273e-09	1.35916e-06		9.04986	1.68278e-07	9.13668e-06
IFI27L2	0.499004	8.60671	1.54338e-05	0.000998089		1.95121	1.3814e-05	0.000383756
IGF2BP1	-2.6544	7.07704	4.0992e-26	1.36491e-21		7.38401	1.14694e-61	2.18894e-57
IGFBP4	0.420546	8.54654	5.61938e-07	6.9557e-05		3.92544	2.28456e-09	2.22453e-07
IL17RA	0.790723	8.26791	4.09662e-08	8.26698e-06		6.32592	5.5331e-15	2.24679e-12
IL1RAP	-1.13358	7.03537	8.31532e-10	3.64309e-07		5.60013	1.08232e-14	4.13121e-12
IL21R	0.474474	6.91176	2.1886e-06	0.000214335		3.56359	3.05695e-06	0.000107642
INSR	-0.796747	7.96484	5.38985e-06	0.000446432		8.36376	2.9663e-09	2.74815e-07
IPCEF1	1.39334	8.82248	9.72371e-06	0.000703849		6.23069	3.56052e-07	1.71597e-05
IQGAP2	1.00464	7.77992	7.08146e-06	0.00054963		7.33905	2.77603e-09	2.6218e-07
ITPR1	-1.02138	8.40099	1.10069e-07	1.77052e-05		9.19962	8.55852e-06	0.000257227
ITPR3	-0.576108	7.11783	5.00398e-08	9.30824e-06		6.31856	1.72024e-10	2.43192e-08
ITSN1	0.746653	6.76201	1.73645e-07	2.64012e-05		4.59427	3.01829e-09	2.76942e-07
KCNA2	-1.00091	5.72725	1.24558e-07	1.98441e-05		2.53627	2.71878e-13	7.8618e-11
KCNE3	-0.423808	5.45787	5.13778e-06	0.000427681		4.14925	7.38926e-10	8.54691e-08
KCNN1	-1.16354	6.97677	5.08137e-16	1.53813e-12		4.94605	1.51716e-12	3.44703e-10
KDSR	0.927834	8.04404	1.28189e-07	2.02289e-05		5.35901	9.79099e-08	5.64535e-06
KIF1B	0.895679	6.94573	5.58561e-13	6.18175e-10		5.61799	8.77244e-08	5.16735e-06
KLF9	0.544922	7.8324	1.24042e-06	0.000132379		5.18581	1.73067e-05	0.000460026
LAT2	0.764188	8.8783	8.756e-06	0.000643595		7.99111	8.80214e-06	0.000262893
LCN6	0.743506	8.05178	2.85086e-06	0.000261501		2.89079	1.78894e-09	1.82577e-07
LDOC1L	-0.351845	6.49712	1.44651e-05	0.000957541		4.22482	5.76799e-08	3.60925e-06
LEMD3	-0.889374	8.65202	4.2618e-10	2.15008e-07		7.66365	4.17883e-05	0.00092844
LIG4	-1.57659	9.09132	9.89985e-08	1.61586e-05		7.97552	1.14942e-05	0.00032644
LINC00670	-1.82927	5.32552	5.17341e-13	6.1521e-10		3.73141	9.66278e-12	1.9412e-09
LONRF1	-1.04679	7.57025	1.10859e-08	2.88381e-06		6.39095	2.60332e-20	3.54888e-17
LRRC4	-0.709189	6.75645	7.06798e-09	2.04646e-06		4.11348	9.90266e-21	1.57493e-17
MAML3	0.970931	8.26683	1.36112e-07	2.12775e-05		6.44143	4.48448e-06	0.000149626
MAP4K2	-0.48924	7.20953	3.90927e-07	5.08426e-05		5.83678	2.24647e-05	0.000570889
MAPK13	-0.539972	6.83943	1.93568e-12	1.74195e-09		3.07431	5.5248e-07	2.5105e-05
MCTP2	-1.28708	7.13422	4.09498e-06	0.000351419		6.79076	4.52245e-06	0.00015063
MDGA2	-1.45585	5.96818	7.12856e-07	8.56894e-05		2.93348	2.81618e-09	2.6218e-07
MIB1	-1.38724	8.33939	2.81028e-09	1.02829e-06		9.37189	1.11068e-15	5.17008e-13
MICAL1	0.689034	8.23321	2.86482e-07	3.95809e-05		7.90056	1.76559e-09	1.81163e-07
MS4A6A	1.5557	7.45615	6.36008e-09	1.89082e-06		4.1142	3.01393e-18	2.30083e-15
MYO10	-1.81575	7.36889	1.11083e-12	1.05678e-09		5.59111	3.38468e-05	0.000792597
MYOCD	-1.59589	5.77836	3.48315e-13	4.46071e-10		4.52904	4.06489e-19	3.87892e-16
NBEAL2	0.308409	6.89951	7.21158e-06	0.000557132		7.10336	8.34238e-06	0.000252721
NETO1	-2.50855	6.51252	1.02204e-11	7.56239e-09		6.20523	3.8765e-07	1.84958e-05
NMT2	-0.851003	9.19618	2.72584e-06	0.00025248		5.34487	1.9743e-06	7.51385e-05
NOVA1	-0.740414	5.17683	5.24508e-08	9.56494e-06		4.2123	3.1832e-24	1.51878e-20
NR3C2	-1.27659	7.46063	1.20662e-08	3.06693e-06		6.48764	2.12886e-07	1.11313e-05
NT5DC3	0.648857	5.75456	6.58455e-06	0.000517089		3.14454	2.6341e-09	2.52622e-07
NTNG1	-0.618528	5.70585	2.36037e-06	0.000227148		3.18497	1.26468e-07	6.99605e-06
ODF2L	-1.86552	6.61915	2.68415e-14	4.46871e-11		5.87279	6.66327e-08	4.08902e-06
PCDH9	-1.3735	6.71207	1.17427e-06	0.000127777		9.11591	1.64857e-05	0.000440657
PDGFA	1.92967	8.00408	6.70982e-13	6.98177e-10		3.85841	2.04878e-16	1.11717e-13
PDLIM1	1.74188	9.74518	6.47352e-11	3.78156e-08		5.82438	4.48152e-09	3.88772e-07
PDXK	0.722116	7.66773	1.78903e-08	4.33117e-06		5.71688	1.01425e-10	1.57374e-08
PFKFB2	-2.27615	7.39036	2.1638e-08	5.00333e-06		6.50335	9.81412e-10	1.10178e-07
PID1	-1.28367	5.41035	7.90479e-10	3.50941e-07		3.74919	4.32101e-13	1.17809e-10
PIGP	0.653461	6.59042	2.7528e-06	0.000253906		3.22642	1.74931e-07	9.40438e-06
PIK3C3	-0.780202	9.12024	4.19592e-06	0.000357318		8.05736	7.64442e-09	6.18194e-07
PLCG1	-0.632156	7.37857	1.24668e-10	6.91846e-08		6.21099	5.22046e-09	4.46782e-07
PLVAP	0.582449	7.19592	2.01109e-11	1.3746e-08		3.12598	1.57497e-09	1.66991e-07
PPIL6	0.728232	5.35525	4.59848e-07	5.8665e-05		0.824076	3.45257e-07	1.67665e-05
PSAP	0.69394	9.84833	3.91613e-06	0.000338689		7.65432	1.90414e-05	0.000497816
PSMG1	0.618793	9.07672	2.03567e-07	3.01253e-05		4.14843	1.5474e-06	6.08909e-05
PTGDR	-0.974896	6.23068	1.27104e-06	0.000134783		5.27548	1.37444e-06	5.53402e-05
PTP4A3	-1.33372	9.23156	2.28398e-10	1.22661e-07		5.59017	2.4152e-07	1.25256e-05
PTPRB	-0.635043	4.9577	1.43705e-05	0.000953174		3.74795	7.9738e-08	4.75563e-06
PTPRG	-0.566235	5.72987	7.14469e-06	0.000553248		5.65083	1.74594e-07	9.40438e-06
PTPRK	-2.53982	5.98398	1.69809e-18	1.13083e-14		7.5294	3.45037e-07	1.67665e-05
RAB3IP	-1.17856	6.63139	1.89278e-09	7.24414e-07		5.77608	1.0234e-10	1.57513e-08
RASSF8	-0.795278	6.41767	5.54157e-08	9.97392e-06		4.45491	1.90874e-10	2.60202e-08
RBM11	-1.29856	5.07429	7.32997e-07	8.74789e-05		1.51515	1.03859e-08	7.99255e-07
RBM47	0.931789	6.60927	1.00516e-10	5.67268e-08		4.37382	6.07352e-09	5.08391e-07
RBMS1	-0.787602	7.20944	1.59963e-06	0.000163886		5.99814	1.53708e-05	0.000419674
RBMS3	-1.58089	5.9487	2.59207e-11	1.65229e-08		4.73988	1.16363e-07	6.5899e-06
RERGL	-1.28173	4.59467	5.03977e-08	9.32273e-06		1.83747	6.33066e-09	5.24276e-07
RIN2	0.69231	7.08335	2.1749e-07	3.16234e-05		3.48651	3.91743e-05	0.000886881
RNF165	1.66029	7.30487	1.54347e-07	2.36834e-05		2.38574	2.04814e-06	7.72504e-05
RNF217	-1.76787	5.8642	3.41353e-10	1.77594e-07		5.36027	2.18562e-08	1.55644e-06
RPS6KA2	-0.839025	6.61174	5.52267e-10	2.62698e-07		4.24968	7.10012e-09	5.7662e-07
RUFY3	-0.816174	7.80808	5.47039e-07	6.82201e-05		6.60229	4.342e-06	0.000145381
SCN3A	-2.92071	6.11805	2.56314e-12	2.24592e-09		7.97747	1.37722e-12	3.16678e-10
SDC2	-1.52847	7.63775	3.62792e-06	0.000319574		5.5979	3.46724e-09	3.09216e-07
SDK1	-0.357147	6.63172	4.9118e-08	9.18811e-06		4.28527	5.31966e-10	6.30595e-08
SEMA4A	0.425621	6.99138	2.45386e-08	5.55825e-06		3.99887	2.51281e-05	0.000631013
SERINC2	0.937269	7.78093	9.86463e-07	0.000112487		1.74166	3.09881e-05	0.000740328
SERPINB8	1.6065	8.24326	1.33889e-09	5.37119e-07		4.14067	8.9095e-07	3.77024e-05
SH3BP2	0.587146	7.17261	5.03215e-09	1.61111e-06		7.12308	6.005e-13	1.52807e-10
SH3BP5	2.06819	8.3571	8.52553e-21	1.41937e-16		6.71071	1.36685e-15	6.0666e-13
SH3GLB2	-0.622079	7.80937	6.73786e-08	1.17461e-05		6.24805	2.68698e-11	5.02755e-09
SLC25A4	-0.479204	6.45512	6.3079e-07	7.75034e-05		2.08309	4.38736e-07	2.06748e-05
SLC43A2	0.756246	7.69839	4.63624e-06	0.000390817		4.53185	2.09894e-06	7.83771e-05
SLC9B2	0.740839	7.18419	1.7651e-08	4.32152e-06		4.54266	2.7343e-08	1.88645e-06
SORD	0.71727	7.01634	1.37471e-05	0.000924721		2.19738	6.4478e-10	7.54947e-08
SPARC	0.922094	7.14405	1.5039e-06	0.000155998		3.37475	4.66873e-11	8.02727e-09
SPON1	-0.70629	6.20247	2.02033e-06	0.000201139		4.55869	5.54003e-14	1.88806e-11
SPTSSA	0.89584	7.22826	1.12913e-08	2.91447e-06		4.49928	5.70213e-08	3.59176e-06
SRPK1	0.462356	8.63362	9.75211e-07	0.000111586		6.72133	1.32756e-05	0.000370958
STAG3	-1.2854	8.48136	3.4122e-09	1.19596e-06		7.55291	4.13496e-11	7.23998e-09
STK39	-0.9142	9.56341	2.74066e-07	3.83428e-05		7.4051	2.93996e-06	0.000104417
STX18	0.498665	8.34878	6.29515e-06	0.000500262		4.4956	9.7337e-08	5.62933e-06
SYNJ2	0.528729	6.41507	2.03914e-06	0.000201476		4.75202	7.05898e-07	3.08285e-05
SYT11	1.21887	7.05709	1.47462e-05	0.000970363		5.04962	5.5983e-06	0.000180175
SYTL2	-1.02226	5.69489	3.39091e-07	4.53442e-05		6.31049	2.79391e-09	2.6218e-07
TAGLN3	-0.666698	5.97418	1.79535e-06	0.000181151		2.48851	6.45572e-13	1.6001e-10
TET1	-0.944018	5.64743	1.05978e-06	0.000119215		5.52524	1.54691e-13	4.83981e-11
TFPI	-2.3169	5.78565	6.20016e-09	1.85988e-06		4.49474	1.69074e-10	2.40804e-08
TIMP2	1.12324	8.64711	1.54373e-05	0.000998089		4.86333	3.39404e-05	0.000793814
TLR10	-1.50692	6.95951	2.00161e-07	2.98869e-05		6.39357	1.40529e-07	7.70687e-06
TNFRSF21	-1.26019	8.40464	3.30839e-07	4.47802e-05		5.74141	7.73716e-08	4.64351e-06
TNS1	-0.932676	7.14514	1.51395e-13	2.10041e-10		6.97781	2.36091e-10	3.12903e-08
TP53INP1	-2.82247	9.84414	2.54754e-15	5.14262e-12		10.1156	8.88318e-12	1.80357e-09
TPTEP1	-1.67793	4.13886	1.60371e-16	6.67482e-13		4.84045	2.44207e-08	1.71349e-06
TRAF5	-1.17031	6.60517	1.06065e-09	4.52776e-07		6.67797	1.92081e-07	1.01829e-05
TRANK1	-0.921252	7.84976	9.19984e-07	0.000106364		8.01682	9.52932e-06	0.000280659
TSPAN9	-0.343004	6.90871	4.89674e-06	0.000410697		3.17519	1.48186e-08	1.10474e-06
TSPYL5	-2.15472	6.59995	2.13253e-11	1.41126e-08		5.04195	1.92486e-11	3.6736e-09
TTC7B	0.563593	6.91542	4.13019e-10	2.11574e-07		3.41379	1.45072e-06	5.74418e-05
TUSC3	-1.72475	6.78474	4.59227e-13	5.66329e-10		4.37737	5.05785e-10	6.03306e-08
YIPF1	-0.694012	7.23614	3.71871e-06	0.000324992		4.8544	2.13245e-05	0.000547015
ZC3H12C	2.36669	6.17776	2.82214e-13	3.75876e-10		3.74989	1.85655e-07	9.92354e-06
ZDHHC3	-0.716588	8.10656	1.4839e-09	5.81286e-07		6.24365	3.00728e-10	3.82626e-08
ZFYVE9	1.48974	5.22302	1.23409e-15	3.16089e-12		4.80376	2.90135e-13	8.14297e-11
ZNF101	-0.690033	8.33246	2.44799e-09	9.15851e-07		5.26865	2.00742e-05	0.000517725
ZNF423	-0.895931	7.71924	8.45428e-06	0.000624174		5.4669	1.43621e-06	5.69856e-05
ZNF507	-1.9311	6.95933	1.33399e-13	1.93121e-10		6.18051	1.79477e-08	1.32252e-06
ZNF608	-0.897964	8.2931	3.54801e-06	0.000314197		7.60865	2.47699e-06	9.05621e-05
ZNF780A	-0.736778	5.53158	8.0783e-06	0.000604457		4.49116	6.08362e-06	0.000191911
