# Supplementary material for: Specific expression of novel long non-coding RNAs in high-hyperdiploid childhood acute lymphoblastic leukemia
Source: PLoS One. 2017 Mar 27;12(3):e0174124. doi: 10.1371/journal.pone.0174124 (PMC5367703; doi:10.1371/journal.pone.0174124)
Supplement: S3 Table — This table shows transcription factor binding site enrichment (from ENCODE data) in the promoters of transcription factors differentially expressed in pre-B cALL samples. See Methods for details. (XLSX) [file pone.0174124.s004.xlsx]

## Sheet: Supp. Table 3
S3 Table. Transcription factor binding site enrichment on differentially expressed transcripts' promoters for transcription factors specifically deregulated in pre-B cALL.
	Gene Expression Data						Transcription Factor Binding Site (TFBS) Enrichment
Gene Name	Max. Abs. FC	Min. Abs. FC	logCPM	Up- or Downregulated	FDR		Frequency (Background)	Frequency (TFBS)	Enrichment Ratio	P-Value	FDR
BATF	4.55522	3.49858	1.35364	down	6.1578e-07		0.113208	0.176972	1.56326	5.87374e-07	1.17479e-05
EZH2	-2.49502	-1.37121	6.77204	down	3.06419e-10		0.0929523	0.201493	2.1677	3.47529e-18	7.3537e-15
EZH2	-2.49502	-1.37121	6.77204	up	3.06419e-10		0.0929523	0.255814	2.7521	4.43588e-28	1.31445e-23
IKZF1	-0.996534	-0.353594	9.27638	up	0.0856518		0.0296892	0.0639535	2.1541	5.46389e-05	0.000476827
IKZF1	-0.996534	-0.353594	9.27638	down	0.0856518		0.0296892	0.0639659	2.15451	4.84887e-06	7.47695e-05
MEF2C	1.33338	0.565326	9.83463	down	0.0344543		0.104883	0.135394	1.2909	0.0118907	0.0398009
NFATC1	-4.92416	-3.0148	3.93414	down	3.46302e-15		0.104606	0.142857	1.36567	0.00166221	0.00765976
RAD21	-1.11831	-0.875269	8.52349	down	0.053291		0.446726	0.488273	1.093	0.024735	0.07334
