# Supplementary material for: Specific expression of novel long non-coding RNAs in high-hyperdiploid childhood acute lymphoblastic leukemia
Source: PLoS One. 2017 Mar 27;12(3):e0174124. doi: 10.1371/journal.pone.0174124 (PMC5367703; doi:10.1371/journal.pone.0174124)
Supplement: S4 Table — This table shows gene ontology (GO) term enrichment for WCGNA modules. See Methods for details. (XLSX) [file pone.0174124.s005.xlsx]

## Sheet: Supp. Table 4
S4 Table. Gene ontology term enrichment for WCGNA clusters.
Module name	Ontology	GO ID	Annotation (background)	Annotation (module)	Expected (module)	Enrichment	P-Value	FDR	Term
red	BP	GO:0007156	94	21	0.46	45.6	1.5e-30	1.1e-26	homophilic cell adhesion via plasma membrane adhesion molecules
lightgreen	CC	GO:0005615	698	62	12.57	4.93	2.4e-25	2.3e-22	extracellular space
red	MF	GO:0005509	426	25	2.07	12.1	1.5e-21	2.2e-18	calcium ion binding
darkred	CC	GO:0009897	171	15	0.79	19	1e-15	9.7e-13	external side of plasma membrane
red	CC	GO:0005886	2971	39	14.3	2.73	5.7e-15	5.5e-12	plasma membrane
lightgreen	BP	GO:0050832	22	11	0.39	28.1	2.8e-14	2.1e-10	defense response to fungus
lightgreen	BP	GO:0042742	121	30	2.17	13.8	7.9e-14	3e-10	defense response to bacterium
brown	CC	GO:0005615	698	51	14.48	3.52	6e-13	5.8e-10	extracellular space
darkturquoise	CC	GO:0005833	10	6	0.04	146	8.8e-13	8.6e-10	hemoglobin complex
lightgreen	BP	GO:0006954	446	42	8	5.25	3e-12	7.5e-09	inflammatory response
lightgreen	CC	GO:0070062	2061	79	37.12	2.13	4.8e-12	2.3e-09	extracellular exosome
purple	CC	GO:0030054	840	67	29.91	2.24	6.1e-12	5.9e-09	cell junction
red	CC	GO:0016021	3188	37	15.35	2.41	1.8e-10	8.8e-08	integral component of membrane
darkturquoise	MF	GO:0005344	10	5	0.04	122	2.8e-10	4e-07	oxygen transporter activity
lightgreen	MF	GO:0030246	174	20	3.09	6.47	3.5e-10	5e-07	carbohydrate binding
lightgreen	CC	GO:0005887	881	45	15.87	2.84	4.1e-10	1.3e-07	integral component of plasma membrane
darkturquoise	BP	GO:0015671	11	5	0.05	98.1	4.2e-10	3.1e-06	oxygen transport
purple	CC	GO:0005887	881	77	31.37	2.45	7.4e-10	2.5e-07	integral component of plasma membrane
purple	CC	GO:0016021	3188	195	113.53	1.72	7.7e-10	2.5e-07	integral component of membrane
darkturquoise	BP	GO:0015701	28	6	0.11	54.1	1.2e-09	4.5e-06	bicarbonate transport
darkturquoise	MF	GO:0019825	14	5	0.06	82	2.2e-09	1.6e-06	oxygen binding
darkgrey	CC	GO:0005654	2451	24	8.55	2.81	4.4e-09	4.3e-06	nucleoplasm
lightgreen	BP	GO:0045087	827	47	14.83	3.17	1e-08	1.9e-05	innate immune response
darkgreen	CC	GO:0009897	171	19	3.93	4.83	1.4e-08	1.4e-05	external side of plasma membrane
lightgreen	BP	GO:0002576	64	11	1.15	9.56	1.5e-08	2.2e-05	platelet degranulation
darkred	BP	GO:0031295	67	7	0.3	23.3	1.8e-08	0.00013	T cell costimulation
lightgreen	BP	GO:0032496	251	25	4.5	5.55	2.3e-08	2.9e-05	response to lipopolysaccharide
purple	CC	GO:0005886	2971	208	105.8	1.97	2.8e-08	6.8e-06	plasma membrane
purple	BP	GO:0007186	443	44	15.66	2.81	2.9e-08	0.00022	G-protein coupled receptor signaling pathway
lightgreen	MF	GO:0008329	12	7	0.21	33.2	3.3e-08	2.4e-05	signaling pattern recognition receptor activity
darkred	BP	GO:0002250	266	13	1.2	10.8	4.1e-08	0.00015	adaptive immune response
lightgreen	CC	GO:0005886	2971	112	53.52	2.09	4.1e-08	1e-05	plasma membrane
darkgreen	CC	GO:0005887	881	49	20.26	2.42	4.3e-08	2.1e-05	integral component of plasma membrane
turquoise	CC	GO:0005887	881	91	43.95	2.07	6.1e-08	5.9e-05	integral component of plasma membrane
darkgrey	BP	GO:0051301	534	20	1.91	10.5	8.4e-08	0.00056	cell division
blue	BP	GO:0016339	17	7	0.45	15.5	1.4e-07	0.001	calcium-dependent cell-cell adhesion via plasma membrane cell adhesion molecules
darkgrey	BP	GO:0007067	379	20	1.35	14.8	1.5e-07	0.00056	mitotic nuclear division
darkred	MF	GO:0015026	28	5	0.13	38.2	1.5e-07	0.00022	coreceptor activity
lightgreen	BP	GO:0050830	48	9	0.86	10.5	1.5e-07	0.00014	defense response to Gram-positive bacterium
lightgreen	BP	GO:0006955	1277	84	22.9	3.67	1.5e-07	0.00014	immune response
darkturquoise	CC	GO:0072562	65	6	0.28	21.4	2.9e-07	0.00014	blood microparticle
lightgreen	MF	GO:0004252	68	10	1.21	8.26	3e-07	0.00014	serine-type endopeptidase activity
darkgrey	BP	GO:0007059	250	13	0.89	14.6	4e-07	0.001	chromosome segregation
lightgreen	MF	GO:0050786	10	5	0.18	27.6	4e-07	0.00014	RAGE receptor binding
lightgreen	BP	GO:0050829	28	7	0.5	14	4.6e-07	0.00034	defense response to Gram-negative bacterium
lightgreen	BP	GO:0002221	162	8	2.91	2.75	4.8e-07	0.00034	pattern recognition receptor signaling pathway
lightgreen	BP	GO:0019755	5	4	0.09	44	5e-07	0.00034	one-carbon compound transport
purple	CC	GO:0005578	193	24	6.87	3.49	5.3e-07	0.0001	proteinaceous extracellular matrix
brown	CC	GO:0009897	171	18	3.55	5.07	5.7e-07	0.00028	external side of plasma membrane
darkgrey	CC	GO:0005871	48	5	0.17	29.2	6.2e-07	0.0003	kinesin complex
darkturquoise	MF	GO:0030506	17	4	0.07	56.4	6.6e-07	0.00032	ankyrin binding
turquoise	BP	GO:0031032	106	17	5.23	3.25	8.5e-07	0.0064	actomyosin structure organization
darkred	CC	GO:0042105	5	3	0.02	143	9.5e-07	0.00046	alpha-beta T cell receptor complex
lightgreen	BP	GO:0006968	44	8	0.79	10.1	9.5e-07	0.00059	cellular defense response
blue	MF	GO:0005509	426	30	11.27	2.66	9.7e-07	0.0014	calcium ion binding
blue	BP	GO:0007156	94	13	2.5	5.2	1.1e-06	0.0041	homophilic cell adhesion via plasma membrane adhesion molecules
darkturquoise	CC	GO:0030863	65	6	0.28	21.4	1.1e-06	0.00036	cortical cytoskeleton
lightgreen	BP	GO:0031640	21	9	0.38	23.6	1.3e-06	0.00069	killing of cells of other organism
lightgreen	BP	GO:0019731	21	6	0.38	15.8	1.3e-06	0.00069	antibacterial humoral response
darkred	BP	GO:0006955	1277	30	5.78	5.19	1.4e-06	0.0035	immune response
darkred	CC	GO:0005887	881	16	4.1	3.9	1.5e-06	0.00049	integral component of plasma membrane
purple	CC	GO:0009986	504	40	17.95	2.23	1.6e-06	0.00026	cell surface
darkgreen	BP	GO:0002250	266	25	5.95	4.2	1.7e-06	0.013	adaptive immune response
darkgrey	BP	GO:0000083	25	4	0.09	44	1.7e-06	0.0032	regulation of transcription involved in G1/S transition of mitotic cell cycle
darkturquoise	MF	GO:0005506	89	6	0.38	15.8	1.9e-06	0.00068	iron ion binding
darkturquoise	CC	GO:0014731	7	3	0.03	96.8	2.5e-06	0.00061	spectrin-associated cytoskeleton
lightgreen	BP	GO:0006935	613	30	11	2.73	2.7e-06	0.0013	chemotaxis
red	MF	GO:0004984	21	4	0.1	39.6	2.8e-06	0.002	olfactory receptor activity
red	BP	GO:0050911	21	4	0.1	39.6	2.9e-06	0.011	detection of chemical stimulus involved in sensory perception of smell
lightgreen	MF	GO:0001530	14	5	0.25	19.9	3e-06	0.00086	lipopolysaccharide binding
lightgreen	CC	GO:0042581	14	5	0.25	19.9	3.2e-06	0.00055	specific granule
lightgreen	CC	GO:0031092	7	4	0.13	30.5	3.4e-06	0.00055	platelet alpha granule membrane
darkgrey	CC	GO:0030496	124	6	0.43	13.9	4.1e-06	0.0013	midbody
purple	MF	GO:0004930	220	30	7.1	4.22	4.7e-06	0.0068	G-protein coupled receptor activity
turquoise	BP	GO:0007193	28	9	1.38	6.52	4.9e-06	0.018	adenylate cyclase-inhibiting G-protein coupled receptor signaling pathway
cyan	CC	GO:0000788	17	5	0.27	18.5	5.4e-06	0.0053	nuclear nucleosome
lightgreen	MF	GO:0022838	200	8	3.56	2.25	5.4e-06	0.0011	substrate-specific channel activity
brown	CC	GO:0045211	117	12	2.43	4.94	5.5e-06	0.0018	postsynaptic membrane
darkgrey	CC	GO:0000777	86	6	0.3	19.9	5.5e-06	0.0013	condensed chromosome kinetochore
lightgreen	MF	GO:0015144	23	4	0.41	9.73	5.5e-06	0.0011	carbohydrate transmembrane transporter activity
lightgreen	BP	GO:0007186	443	29	7.95	3.65	6.1e-06	0.0029	G-protein coupled receptor signaling pathway
darkturquoise	MF	GO:0020037	63	5	0.27	18.5	6.6e-06	0.0019	heme binding
lightgreen	BP	GO:0002523	8	4	0.14	28.4	6.7e-06	0.0029	leukocyte migration involved in inflammatory response
lightgreen	MF	GO:0005509	426	22	7.57	2.91	6.9e-06	0.0012	calcium ion binding
blue	BP	GO:0001710	6	4	0.16	24.9	7.1e-06	0.018	mesodermal cell fate commitment
darkgrey	BP	GO:0007264	741	11	2.65	4.15	7.1e-06	0.011	small GTPase mediated signal transduction
purple	BP	GO:0007411	421	40	14.88	2.69	8.7e-06	0.027	axon guidance
darkturquoise	BP	GO:0048821	19	5	0.08	61.7	9.1e-06	0.023	erythrocyte development
darkgreen	BP	GO:0070374	96	11	2.15	5.11	9.3e-06	0.035	positive regulation of ERK1 and ERK2 cascade
purple	BP	GO:0051965	32	8	1.13	7.07	1.1e-05	0.027	positive regulation of synapse assembly
lightgreen	BP	GO:0001878	9	4	0.16	24.9	1.2e-05	0.0047	response to yeast
lightgreen	BP	GO:0030593	52	9	0.93	9.67	1.2e-05	0.0047	neutrophil chemotaxis
cyan	CC	GO:0000786	52	11	0.84	13.1	1.5e-05	0.0073	nucleosome
blue	MF	GO:0039706	7	4	0.19	20.9	1.6e-05	0.011	co-receptor binding
lightgreen	CC	GO:0031093	31	6	0.56	10.7	1.6e-05	0.0022	platelet alpha granule lumen
darkred	BP	GO:0050852	152	8	0.69	11.6	1.7e-05	0.032	T cell receptor signaling pathway
red	MF	GO:0033038	11	3	0.05	58.8	1.7e-05	0.0081	bitter taste receptor activity
darkgrey	MF	GO:0003777	61	5	0.21	23.7	2e-05	0.029	microtubule motor activity
darkturquoise	CC	GO:0071682	13	3	0.06	49.2	2e-05	0.0039	endocytic vesicle lumen
blue	BP	GO:0007267	699	47	18.62	2.52	2.1e-05	0.039	cell-cell signaling
darkgreen	MF	GO:0003779	291	19	6.46	2.94	2.2e-05	0.032	actin binding
darkred	CC	GO:0042101	18	6	0.08	74.1	2.2e-05	0.0054	T cell receptor complex
blue	CC	GO:0005615	698	39	18.89	2.06	2.4e-05	0.019	extracellular space
purple	BP	GO:0045669	46	9	1.63	5.52	2.7e-05	0.05	positive regulation of osteoblast differentiation
darkgrey	CC	GO:0005876	51	4	0.18	22.1	2.8e-05	0.0054	spindle microtubule
purple	MF	GO:0045499	20	6	0.65	9.22	2.9e-05	0.019	chemorepellent activity
turquoise	CC	GO:0005886	2971	238	148.22	1.61	2.9e-05	0.0085	plasma membrane
lightgreen	BP	GO:0002227	11	4	0.2	19.9	3e-05	0.011	innate immune response in mucosa
blue	BP	GO:0001759	8	4	0.21	19	3.2e-05	0.048	organ induction
purple	CC	GO:0030424	297	28	10.58	2.65	3.2e-05	0.0044	axon
turquoise	CC	GO:0005615	698	59	34.82	1.69	3.2e-05	0.0085	extracellular space
turquoise	CC	GO:0005576	2841	178	141.73	1.26	3.5e-05	0.0085	extracellular region
red	BP	GO:0001580	14	3	0.07	42.3	3.8e-05	0.095	detection of chemical stimulus involved in sensory perception of bitter taste
blue	CC	GO:0005887	881	48	23.84	2.01	3.9e-05	0.019	integral component of plasma membrane
lightgreen	BP	GO:0045766	83	10	1.49	6.71	3.9e-05	0.014	positive regulation of angiogenesis
purple	MF	GO:0004984	21	6	0.68	8.81	3.9e-05	0.019	olfactory receptor activity
lightgreen	BP	GO:0050776	784	41	14.06	2.92	4e-05	0.014	regulation of immune response
purple	CC	GO:0043025	285	27	10.15	2.66	4.1e-05	0.005	neuronal cell body
lightgreen	BP	GO:0032760	47	9	0.84	10.7	4.2e-05	0.014	positive regulation of tumor necrosis factor production
purple	BP	GO:2001212	9	4	0.32	12.5	4.4e-05	0.065	regulation of vasculogenesis
lightgreen	CC	GO:0042582	12	4	0.22	18.1	4.5e-05	0.0055	azurophil granule
darkturquoise	BP	GO:0042744	18	3	0.07	42.3	5e-05	0.093	hydrogen peroxide catabolic process
purple	BP	GO:0001755	29	7	1.03	6.79	5.2e-05	0.065	neural crest cell migration
lightgreen	MF	GO:0008201	75	8	1.33	6.01	5.3e-05	0.0085	heparin binding
brown	CC	GO:0005581	48	7	1	6.99	5.4e-05	0.013	collagen trimer
lightgreen	BP	GO:0045416	5	3	0.09	33	5.5e-05	0.016	positive regulation of interleukin-8 biosynthetic process
lightgreen	BP	GO:0015791	5	3	0.09	33	5.5e-05	0.016	polyol transport
pink	MF	GO:0005509	426	13	3.58	3.63	5.5e-05	0.079	calcium ion binding
darkgrey	BP	GO:0000086	175	8	0.62	12.9	5.8e-05	0.059	G2/M transition of mitotic cell cycle
darkred	MF	GO:0004872	729	20	3.35	5.97	6.2e-05	0.045	receptor activity
darkgrey	BP	GO:0008283	1391	17	4.97	3.42	6.3e-05	0.059	cell proliferation
darkgrey	BP	GO:0031100	61	4	0.22	18.1	6.3e-05	0.059	organ regeneration
lightgreen	BP	GO:0044130	13	4	0.23	17.3	6.3e-05	0.018	negative regulation of growth of symbiont in host
purple	BP	GO:0050911	21	6	0.74	8.1	6.5e-05	0.069	detection of chemical stimulus involved in sensory perception of smell
lightgreen	BP	GO:0014002	14	4	0.25	15.9	8.7e-05	0.024	astrocyte development
purple	CC	GO:0005576	2841	106	101.17	1.05	9.3e-05	0.01	extracellular region
darkgreen	MF	GO:0016175	5	3	0.11	27	0.0001	0.072	superoxide-generating NADPH oxidase activity
turquoise	CC	GO:0009986	504	49	25.14	1.95	0.0001	0.018	cell surface
lightgreen	BP	GO:0043312	11	5	0.2	24.9	0.00011	0.028	neutrophil degranulation
lightgreen	BP	GO:0071223	6	3	0.11	27	0.00011	0.028	cellular response to lipoteichoic acid
lightgreen	MF	GO:0015665	6	3	0.11	27	0.00011	0.016	alcohol transmembrane transporter activity
turquoise	CC	GO:0016021	3188	227	159.04	1.43	0.00011	0.018	integral component of membrane
darkgrey	BP	GO:0007088	126	7	0.45	15.5	0.00012	0.09	regulation of mitotic nuclear division
darkgrey	BP	GO:0030174	5	2	0.02	95.3	0.00012	0.09	regulation of DNA-dependent DNA replication initiation
darkgrey	CC	GO:0032133	5	2	0.02	95.3	0.00012	0.019	chromosome passenger complex
lightgreen	BP	GO:0019835	21	5	0.38	13.1	0.00012	0.03	cytolysis
lightgreen	MF	GO:0020037	63	7	1.12	6.25	0.00012	0.016	heme binding
darkgrey	BP	GO:0000281	29	3	0.1	29.7	0.00014	0.093	mitotic cytokinesis
darkgrey	MF	GO:0005524	1213	13	4.21	3.09	0.00014	0.054	ATP binding
purple	CC	GO:0014069	147	17	5.23	3.25	0.00014	0.013	postsynaptic density
darkgrey	BP	GO:0000079	76	4	0.27	14.8	0.00015	0.093	regulation of cyclin-dependent protein serine/threonine kinase activity
darkgrey	MF	GO:0016887	360	7	1.25	5.6	0.00015	0.054	ATPase activity
darkgrey	MF	GO:0008017	163	6	0.57	10.5	0.00015	0.054	microtubule binding
purple	CC	GO:0030425	318	32	11.32	2.83	0.00015	0.013	dendrite
darkgrey	BP	GO:0031577	52	3	0.19	15.7	0.00018	0.096	spindle checkpoint
darkgrey	BP	GO:0032466	6	2	0.02	95.3	0.00018	0.096	negative regulation of cytokinesis
lightgreen	MF	GO:0016813	7	3	0.12	24.8	0.00018	0.022	hydrolase activity, acting on carbon-nitrogen (but not peptide) bonds, in linear...
lightgreen	BP	GO:0050702	30	4	0.54	7.4	0.00019	0.044	interleukin-1 beta secretion
lightgreen	BP	GO:0072677	7	3	0.13	22.9	0.00019	0.044	eosinophil migration
lightgreen	BP	GO:0030194	17	4	0.3	13.3	0.0002	0.044	positive regulation of blood coagulation
lightgreen	BP	GO:0048661	48	6	0.86	6.97	0.0002	0.044	positive regulation of smooth muscle cell proliferation
purple	CC	GO:0043197	85	11	3.03	3.63	0.0002	0.016	dendritic spine
lightgreen	CC	GO:0016323	138	10	2.49	4.01	0.00021	0.023	basolateral plasma membrane
darkturquoise	MF	GO:0004601	28	3	0.12	24.8	0.00022	0.053	peroxidase activity
lightgreen	BP	GO:0030574	49	6	0.88	6.81	0.00023	0.049	collagen catabolic process
purple	CC	GO:0034707	17	5	0.61	8.18	0.00024	0.017	chloride channel complex
darkgrey	CC	GO:0000922	112	7	0.39	17.9	0.00025	0.035	spindle pole
lightgreen	BP	GO:0010575	18	4	0.32	12.5	0.00025	0.052	positive regulation of vascular endothelial growth factor production
purple	CC	GO:0097060	150	21	5.34	3.93	0.00025	0.017	synaptic membrane
lightgreen	BP	GO:0006909	178	17	3.19	5.33	0.00026	0.053	phagocytosis
purple	CC	GO:0045211	117	13	4.17	3.12	0.00026	0.017	postsynaptic membrane
lightgreen	BP	GO:0006811	948	31	17	1.82	0.00031	0.06	ion transport
lightgreen	CC	GO:0031225	76	8	1.37	5.84	0.00031	0.03	anchored component of membrane
lightgreen	BP	GO:0070098	40	6	0.72	8.32	0.00032	0.06	chemokine-mediated signaling pathway
lightgreen	BP	GO:0002793	57	3	1.02	2.94	0.00032	0.06	positive regulation of peptide secretion
lightgreen	MF	GO:0008528	55	8	0.98	8.16	0.00034	0.038	G-protein coupled peptide receptor activity
lightgreen	BP	GO:0007200	35	5	0.63	7.93	0.00037	0.067	phospholipase C-activating G-protein coupled receptor signaling pathway
brown	CC	GO:0072562	65	7	1.35	5.18	0.00038	0.074	blood microparticle
lightgreen	BP	GO:0050900	262	29	4.7	6.17	0.0004	0.071	leukocyte migration
lightgreen	BP	GO:0002687	73	10	1.31	7.63	0.00041	0.071	positive regulation of leukocyte migration
purple	CC	GO:0044300	5	3	0.18	16.6	0.00043	0.026	cerebellar mossy fiber
darkred	CC	GO:0016021	3188	34	14.82	2.29	0.00044	0.086	integral component of membrane
lightgreen	BP	GO:0043097	9	3	0.16	18.6	0.00044	0.075	pyrimidine nucleoside salvage
purple	CC	GO:0031594	40	7	1.42	4.93	0.00047	0.027	neuromuscular junction
brown	CC	GO:0005604	64	8	1.33	6.01	0.00048	0.078	basement membrane
turquoise	CC	GO:0030018	68	11	3.39	3.24	0.0005	0.07	Z disc
purple	CC	GO:0016324	175	16	6.23	2.57	0.00051	0.028	apical plasma membrane
darkgrey	CC	GO:0031616	10	2	0.03	64.5	0.00052	0.063	spindle pole centrosome
lightgreen	BP	GO:0006833	22	4	0.39	10.2	0.00057	0.093	water transport
lightgreen	BP	GO:0042346	22	4	0.39	10.2	0.00057	0.093	positive regulation of NF-kappaB import into nucleus
lightgreen	CC	GO:0031012	233	17	4.2	4.05	0.00059	0.052	extracellular matrix
lightgreen	MF	GO:0042887	10	3	0.18	16.6	0.00061	0.063	amide transmembrane transporter activity
lightgreen	BP	GO:0042535	10	3	0.18	16.6	0.00062	0.099	positive regulation of tumor necrosis factor biosynthetic process
purple	CC	GO:0032281	12	4	0.43	9.28	0.00063	0.032	AMPA glutamate receptor complex
turquoise	CC	GO:0042641	48	7	2.39	2.93	0.00063	0.077	actomyosin
purple	CC	GO:0060076	153	20	5.45	3.67	0.00076	0.037	excitatory synapse
darkgrey	CC	GO:0005813	441	9	1.54	5.84	0.00078	0.084	centrosome
purple	CC	GO:0005883	6	3	0.21	14.2	0.00083	0.038	neurofilament
lightgreen	MF	GO:0048306	42	5	0.75	6.66	0.00084	0.08	calcium-dependent protein binding
lightgreen	CC	GO:0016021	3188	99	57.42	1.72	0.00085	0.069	integral component of membrane
purple	CC	GO:0043235	219	22	7.8	2.82	0.00089	0.039	receptor complex
darkgrey	CC	GO:0010369	13	2	0.05	39.2	0.0009	0.088	chromocenter
purple	CC	GO:0001750	42	8	1.5	5.33	0.00094	0.04	photoreceptor outer segment
lightgreen	MF	GO:0001848	12	3	0.21	14.2	0.00108	0.097	complement binding
lightgreen	CC	GO:0005578	193	12	3.48	3.45	0.00127	0.095	proteinaceous extracellular matrix
purple	CC	GO:0005938	188	18	6.69	2.69	0.00157	0.064	cell cortex
purple	CC	GO:0044295	16	4	0.57	7.01	0.00205	0.08	axonal growth cone
purple	CC	GO:0060170	48	8	1.71	4.68	0.00232	0.087	ciliary membrane
